# Supplementary material for: Antibody response to oral biofilm is a biomarker for acute coronary syndrome in periodontal disease
Source: Commun Biol. 2022 Mar 4;5:205. doi: 10.1038/s42003-022-03122-4 (PMC8897497; doi:10.1038/s42003-022-03122-4)
Supplement: Supplementary file 3 — Supplementary Data 1 [file 42003_2022_3122_MOESM3_ESM.txt]

Bacteria	Type	FragName	ID_1	ID_2	ID_3	ID_4	ID_5	ID_6	ID_7	ID_8	ID_9	ID_10	ID_11	ID_12	ID_13	ID_14	ID_15	ID_16	ID_17	ID_18	ID_19	ID_20	ID_21	ID_22	ID_23	ID_24	ID_25	ID_26	ID_27	ID_28	ID_29	ID_30	ID_31	ID_32	ID_33	ID_34	ID_35	ID_36	ID_37	ID_38	ID_39	ID_40	ID_41	ID_42	ID_43	ID_44	ID_45	ID_46	ID_47
P. endodontalis	NA	C3JD67_260-280	8.096595374	7.187127092	9.569337802	7.781955745	7.813781191	6.981437549	7.635305886	7.132090728	7.33173127	7.451960369	8.06265945	7.944645518	7.419385666	7.502741412	9.849902619	6.817855781	6.998974995	7.626704606	7.867559556	7.947836146	8.751848329	7.30295042	8.081664997	7.202346479	8.321108149	6.850044735	6.958420896	7.830587228	8.914249215	6.893715207	8.237101295	8.14233917	7.438413837	9.019590728	7.966833136	7.962107288	7.509954903	7.585645433	8.095157233	7.170835506	7.385274146	7.859111191	7.601264313	8.105194244	8.092757141	8.302535077	7.093237479
P. endodontalis	Type_2	C3JD67_300-320	7.889063599	7.623592749	8.106046308	8.422507446	8.479354816	7.678368481	8.940506794	8.247177997	8.094147155	7.814455978	8.050994228	7.977279923	7.83854048	7.862555796	7.826882948	7.37183395	9.279305113	7.808032721	7.429351678	7.833888765	8.851584679	7.829222002	7.95603219	7.609275958	8.01299202	7.717135243	7.897367821	8.143584609	12.11637816	7.966087978	7.916036578	11.28314929	8.008576054	7.921371182	7.979387586	8.110448967	8.095813405	7.917293555	11.19899423	12.90462472	9.14974712	8.453162311	8.877647396	9.234250198	8.72073928	7.632421295	8.505498186
P. endodontalis	Type_3	C3JD08_1-29	9.652994313	9.098690097	9.56700537	9.661778098	9.26013546	8.810303849	9.587465008	8.995767151	9.229419688	8.98204287	9.603935373	10.28337779	9.062495926	9.682994584	8.978710459	8.717105172	10.67845343	9.334831928	10.08103953	9.44380692	11.00140819	9.39267519	9.475395682	9.030896993	9.154818109	8.766252821	9.316658658	10.71846152	9.509775004	9.195372207	10.16344003	9.094517599	9.452927584	9.467096034	9.411864027	9.390706373	9.800630313	8.931968621	10.46471591	9.341333494	9.330356717	9.394284044	8.894565169	9.721099189	10.04348304	9.480621927	9.605633842
P. endodontalis	Type_2	C3JCV9_360-380	7.645915712	7.537495762	8.18805893	8.392317423	8.561424338	7.552394638	9.078341451	7.927777962	7.964547159	7.73809226	7.974004791	8.220551075	7.739057273	7.815154533	7.906031593	7.447673648	9.395381121	7.777137875	7.444127489	7.553492162	9.104037066	7.392930683	7.920565533	7.533607842	7.786969682	7.72597481	7.641793723	8.021574906	12.28676401	7.403925025	7.943352064	11.27287968	7.871685264	8.041268018	8.035780989	8.164906927	7.93158176	7.635588574	11.23242093	13.10556949	9.061660493	8.402098444	9.128178491	9.184521177	8.781828045	7.402098444	8.62857573
P. endodontalis	Type_1	C3JCV9_410-429	11.12541347	7.614709844	8.960001932	7.266786541	7.721099189	7.475733431	7.807354922	8.475733431	7.366322214	7.118941073	7.845490051	8.693486957	6.87036472	9.17990909	8.194756854	6.714245518	8.640244936	11.85992297	8.438791853	7	9.098032083	8.076815597	8	7.845490051	8.174925683	7.876516947	7.584962501	10.35093918	8.744833837	7.971543554	10.19967234	7.400879436	7.330916878	8.651051691	7.577428828	8.97441459	7.06608919	7.936637939	7.857980995	8.339850003	8.74819285	7.339850003	8.596189756	7.622051819	7.636624621	8.299208018	7.199672345
P. endodontalis	Type_1	C3JCV9_420-440	9.372429792	8.082149041	8.62935662	9.692615502	8.543805176	8.174925683	9.491452292	8.082149041	7.772149591	7.934870291	8.851124363	9.056366761	7.917073663	10.57582284	9.236731772	7.470862199	8.842978832	10.18264264	9.956521363	7.914086097	9.250298418	8.253611152	8.487840034	8.052568051	8.40599236	8.110613806	8.599912842	11.8390069	9.545350645	8.55190048	10.0379587	7.586464526	8.152284842	9.649615459	8.395748328	8.628263255	8.371994393	8.036173613	8.772149591	8.548821908	9.07307042	7.886306263	8.037821465	8.108001646	10.06662741	8.271929844	8.348728154
P. endodontalis	Type_2	C3JCS1_150-169	7.874674032	7.899054756	8.912290583	8.276124405	8.480184324	7.659639187	8.969242604	7.97384084	7.992088609	7.925406083	8.837627933	8.320574934	7.992088609	8.160375687	8.160879862	7.74819285	10.65624608	8.028458647	9.211401637	8.87958325	8.957682486	8.209453366	8.389738879	7.970968661	8.141085319	7.387155718	8.064473329	8.180903709	10.21310422	7.38024459	8.153805336	9.524737587	8.003939486	8.867587635	8.164906927	8.205060111	9.421644094	8.044940491	9.678952188	11.25850715	8.6121313	8.980139578	8.532940288	9.077616872	8.194756854	7.99830835	8.149239039
P. endodontalis	NA	C3JCR8_30-49	8.007027267	8.003752135	8.228417886	8.477083637	8.440177062	7.784089506	9.542709466	8.048032696	8.108524457	8.421012856	8.497851837	8.024216237	8.026062297	7.778624746	8.084365504	7.659401334	9.711953706	7.82336724	7.932214752	7.907892119	8.27806221	7.657616189	8.047123912	7.94593148	7.730187062	7.638435914	7.940068844	9.279997414	11.60655944	8.076815597	8.129283017	11.15439621	8.005156673	8.109395387	8.430104033	8.760719947	7.82336724	8.25069319	11.34605197	12.35707084	9.484487267	8.334273285	8.958794353	9.334831928	8.395177077	8.13784503	8.377933505
P. endodontalis	Type_2	C3JCJ1_110-129	7.778375855	7.446707378	7.742692205	8.33173127	8.424357185	7.308752706	7.739013423	7.807940313	7.465380885	7.660806259	7.760341932	8.302535077	7.241874843	7.685863716	7.354349573	7.220927905	9.199672345	7.632664796	6.994867675	7.273583703	7.831163269	7.321928095	7.6794801	7.921570491	7.543383397	6.297124704	7.592457037	7.751239725	11.71057165	7.133025419	7.490395092	10.69601911	7.592457037	7.797366767	7.767582575	7.775385812	7.879304764	7.480881979	11.33777393	12.71588401	9.07219352	7.098032083	8.757920287	8.901415466	7.935031076	7.178098933	8.295455884
P. endodontalis	NA	C3JCG3_20-40	8.949959318	7.817855781	8.321108149	8.586669226	8.843492846	7.537747862	8.539511333	7.872045203	7.993839015	7.70295971	8.110898482	7.648439296	7.706103523	7.803837582	8.2655085	7.449711429	9.491124278	7.667917922	7.487474656	8.093717657	8.546192931	9.102810806	7.842636054	7.726063306	7.755494569	9.590927228	7.816692787	8.604637462	9.926295995	7.732861196	7.918321176	9.781210667	8.285822523	8.233619677	8.674031728	8.10662242	8.094197675	9.023628359	9.593645768	10.9526089	8.682356223	8.103287808	8.989459011	8.846060173	8.71237067	7.626704606	8.771189314
P. endodontalis	Type_1	C3JCD9_210-229	8.888996865	7.682409431	8.09978612	7.958552715	9.619150087	7.764871591	9.020053947	7.784089506	8.840253403	7.807354922	9.580729652	9.201715533	7.85070776	9.128638813	8.078150808	7.955165538	10.08137247	9.427138215	9.918987431	7.602389572	9.335390355	9.351491409	8.889757446	7.640244936	8.138698444	7.996238081	7.779719355	11.39187009	8.388017285	8.625099983	9.963377787	8.579001591	8.088788239	9.200489967	8.030667136	9.238404739	7.620219826	7.97393648	9.630873809	8.508785162	8.175757447	7.868822555	8.108088795	9.229419688	8.429755429	9.32474311	8.48247186
P. endodontalis	Type_2	C3JCB6_400-420	8.902877533	8.177419538	8.422765614	8.299971147	10.09956698	7.9825183	8.82840098	8.441560942	8.650752594	8.298444486	8.872418378	9.94349161	8.121101767	8.122827995	8.234817431	7.972022457	8.974892541	8.289250434	8.267176827	8.166999913	8.867536157	8.750706986	8.370687407	8.699572453	8.545608062	7.802516365	8.594324604	8.642051693	10.97990149	8.416445694	8.342445112	10.12422904	8.269126679	7.994824829	8.678893519	9.069002143	8.596189756	7.920352855	10.44648025	12.01848999	9.305871749	8.626317447	8.595568307	9.187764449	8.585275552	8.18693958	8.874725256
P. endodontalis	Type_2	C3JCA3_120-140	8.797481403	8.099201678	8.408683559	8.905387005	9.807802117	7.940884525	9.25568431	8.660194024	8.89195243	8.529647452	8.090700555	9.248718248	7.9522559	8.377933505	8.296661336	7.722238308	9.906222527	8.439715473	7.861086906	9.529972737	9.034187586	8.190922083	8.288481612	8.885357434	9.279223644	8.720719282	8.079781056	8.754887502	12.20360291	8.071164377	8.67634891	11.49318831	8.456924763	7.884679317	8.233353374	9.238139318	9.112873857	8.375280826	12.55197522	12.99609093	9.961369301	8.271463028	9.278449458	9.221452861	9.564467089	8.360237452	8.87702845
P. endodontalis	NA	C3JC68_180-200	12.01439607	9.0060563	8.082149041	7.802392086	8.531081493	7.687577567	10.30553564	7.38237462	7.71530205	7.851749041	7.558126316	7.642190581	7.857023983	7.530781463	12.73470962	7.564002882	10.64773515	7.637182184	8.386691583	8.813287878	7.482575283	10.70729276	10.16229449	11.36821262	9.000433437	7.503519985	7.676228344	7.558126316	8.55753734	7.907815104	8.730012834	7.671881237	7.768693302	7.398908092	10.98748267	7.859415323	9.912083265	7.74819285	8.581779978	8.611876029	7.832890014	8.124916623	7.713188211	7.939805218	7.070224175	8.75308815	8.002598671
P. endodontalis	Type_1	C3JC37_620-640	9.676309727	8.315602457	10.24911345	9.175424799	8.947198584	8.201633861	8.978424465	8.454504938	8.442528869	8.430034319	10.29024929	9.454916138	8.63008507	9.646918664	8.864495703	7.897845456	9.03562391	10.35711209	9.324855597	8.933100475	9.643315078	8.856114234	8.905988629	8.618018358	8.714245518	8.584210901	8.571752644	10.37645102	9.386293635	9.276589716	10.31718647	8.430452552	8.774128144	9.737754352	8.923921676	9.183635381	8.663913842	8.756556323	9.227134564	8.73437092	8.969818186	9.05012073	9.00870873	8.504620392	10.06069593	8.934870291	8.813139851
P. endodontalis	NA	C3JC28_0-20	6.442943496	8.5817386	11.97669197	7.071462363	8.464108106	7.368194629	9.188942015	7.523001795	7.291335175	7.248605312	7.23976899	10.51668495	6.776668018	9.7371266	7.255365845	6.84100266	7.217092202	11.51745849	9.057024704	7.037350842	9.889612604	10.55026581	9.544274511	9.172248902	7.031848866	7.069929211	10.53082433	8.995968997	7.271463028	10.34366162	6.831080992	8.110017157	9.733136409	7.703903573	9.364134655	10.86882255	6.74435334	7.80459202	8.523841955	12.97382547	7.5768892	8.707359132	11.446271	6.972364433	10.04107241	7.417249759	10.20858275
P. endodontalis	Type_1	C3JBZ0_170-189	9.036673161	8.169469533	8.687455217	8.832602367	9.227506553	8.025391276	8.652356117	8.082632924	8.190273647	8.18307141	9.479596563	8.968666793	8.467975994	9.705632387	8.778973121	7.71674153	9.090353049	9.677879772	9.373260644	8.40398034	9.114688816	8.702015229	8.998718629	8.199672345	8.339850003	8.351541601	8.499121097	10.9958956	9.30232736	9.078272129	10.75648051	8.903060187	8.729466255	9.380952932	9.257387843	9.20368169	8.58154298	8.33701364	9.05626822	8.583937495	8.795301771	8.527832393	8.396215547	8.021863286	9.33376524	8.687773306	8.63167314
P. endodontalis	Type_2	C3JBY6_160-180	8.624380089	8.369101592	8.900866808	8.788495895	9.158724429	8.207679923	9.841492872	8.768785824	8.881253036	8.472783133	8.617049983	8.980139578	8.406688175	9.41074042	8.578458467	8.093237479	9.429501846	8.373853817	8.379772169	8.488205319	9.165820603	8.822788077	8.47904532	8.294203	8.659509454	8.240140835	8.405141463	8.939312073	11.10179665	8.054789291	8.484182083	10.67138023	8.507073833	9.049848549	7.979879843	8.960001932	8.475364974	8.99640929	10.68522662	11.9958956	9.425883442	8.707045332	8.923732642	9.362541617	8.716429765	8.677239144	8.687773306
P. endodontalis	Type_2	C3JBV7_210-229	8.492520856	8.138698444	8.574593527	9.297298428	10.21674586	7.902877533	8.813781191	8.206607411	8.494188905	8.21310422	9.610102063	10.01239175	8.009362103	8.594013511	8.302258115	7.813781191	11.63639805	8.321552344	10.05256805	9.853569477	11.68412764	9.464886049	8.197216693	8.508785162	8.849926306	8.145507636	8.540128039	10.64813285	10.10754403	8.074587496	8.279997414	9.642352599	9.122827995	8.197216693	8.251087854	8.966265103	9.825091286	8.031126813	10.41309898	11.006852	9.05866825	9.2772874	8.225207437	8.716819461	9.156083076	8.217553864	9.087020771
P. endodontalis	Type_3	C3JBV4_120-140	8.084083598	7.895368726	8.514624404	8.70295971	9.107811487	7.680759085	10.83683936	8.20634841	7.967881225	8.209453366	8.628031223	7.958420896	10.69015674	8.095636773	8.171290543	7.442943496	9.210560661	8.124591322	9.166733701	7.942514505	9.417468972	8.264229326	8.109474536	7.902512155	8.457940461	8.539863768	8.34752071	9.355351096	11.76358963	8.73809226	8.096116153	10.24382312	8.804131021	9.154818109	8.317412614	8.583937495	8.281192426	8.33376524	9.332545202	8.301288329	8.053802495	8.259957202	7.99332441	8.021863286	8.814072615	11.22963817	8.378196315
P. endodontalis	NA	C3JBS6_90-109	7.786596362	10.0530208	12.77183332	7.975370333	10.02107251	7.897240426	10.13963662	8.514648311	8.254241287	7.64625868	9.453545015	11.74446947	7.678541456	11.30962793	7.623515741	7.590961241	7.570361728	12.68505536	10.39788851	7.365739189	10.94812384	12.20615968	10.95569834	10.61814075	7.8008999	8.01643689	11.83009261	10.44017706	7.941341105	12.02696139	7.370396805	9.625343558	10.44701433	8.125499573	11.02250653	12.27496047	7.880603904	8.182559886	9.098383061	14.02016394	8.834365701	10.00627932	12.17798006	7.769507291	10.93442804	8.249824549	11.13339913
P. endodontalis	NA	C3JBS6_100-120	9.239598529	8.447083226	8.861086906	8.906890596	8.292321633	8.126704473	8.583082768	7.903881846	8.955649908	8.566054038	8.977279923	9.651948611	8.312882955	8.52160044	8.283088353	8.124121312	8.038918989	8.197216693	8.17990909	8.339850003	8.162391329	8.586839788	8.312882955	8.5980525	8.73978061	7.647458426	8.942514505	8.712527	8.033423002	8.396604781	7.997179481	8.962896005	8.457380879	7.317412614	9.620219826	8.932214752	8.055282436	9.534302882	8.2644426	8.30833903	8.493855449	8.705632387	8.296916207	8.245552706	9.101975671	9.914385132	8.221587121
P. endodontalis	Type_2	C3JBQ2_120-149	8.227657434	8.101115347	8.420758831	8.484649304	8.840723672	7.831798634	8.699722019	9.018631872	8.046277288	8.22881869	10.07630881	8.252502315	8.092757141	7.846787244	7.982206829	7.78700186	9.530439973	8.051912089	7.897532541	8.08910798	8.289859899	8.058831503	8.106901323	7.99161958	8.182137456	7.785198773	8.230641635	8.912786121	11.45202817	8.039297252	8.085449565	10.73608113	8.034372081	7.940693304	8.104372814	8.260960078	8.316320549	8.450073564	11.04161195	12.55312444	9.535744622	8.371889277	8.71684902	9.672669185	8.615851568	8.663496761	8.511616351
P. endodontalis	NA	C3JBK5_40-60	8.441099796	8.520291279	8.47370575	8.65721919	8.253978764	8.268606976	8.350448135	8.381062213	8.565207883	10.62677373	9.667801473	9.55426907	8.411510988	13.10713532	8.54689446	8.189000868	8.451897946	8.353636955	8.493855449	9.106053964	8.180461741	8.322178541	8.459431619	8.551387841	9.844967241	12.17949446	8.602801948	10.55346931	10.4109224	8.353636955	10.42346612	7.946093992	8.456468503	8.682604508	8.781723984	9.240393841	8.443864463	8.883491843	8.833944231	8.406795524	8.50448798	8.54045097	8.96546365	11.5041569	8.667702932	8.664546049	8.549249881
P. endodontalis	NA	C3JBG2_400-420	8.362309152	10.87619716	12.19391032	6.375039431	10.83802206	6.359017414	10.38154295	8.55234889	7.270684665	6.073248982	7.06608919	12.51828432	6.770388596	12.3130956	8.593391123	6.168254248	6.536571017	13.11286029	11.00912879	6.47438196	11.60810078	13.17504268	11.8957015	11.46126627	6.297680549	7.687667284	12.42914517	11.28804897	6.592457037	12.96961136	5.906890596	10.21654379	10.46803001	6.732450113	11.89869585	12.9686068	6.243173983	6.586214297	8.298062568	14.69689057	8.769837844	9.970345601	11.6880317	6.085693748	10.46429047	7.279223644	11.18554654
P. endodontalis	Type_3	C3JBD8_230-249	6.74819285	7.198690586	7.244125943	7.95070169	7.410239331	6.892391026	8.772149591	7.060695932	7.112700133	7.146695948	7.14974712	6.616181231	11.97251317	7.084276911	8.499845887	6.549977143	7.619853147	7.362820526	9.20310325	6.844234988	7.789859641	7.297374861	6.976134473	6.912889336	8.45409362	7.167919866	7.427103287	7.977279923	12.44107673	7.4749227	7.533719071	12.44462669	7.400025518	6.856736756	8.545736753	7.268658955	6.874059203	7.303780748	8.753551055	7.212374788	7.088523257	7.112700133	7.142617655	7.38024459	6.912889336	13.30960425	7.128252152
P. endodontalis	Type_1	C3JBC9_140-160	9.167209044	8.08170534	8.36923381	9.096056239	9.032734529	7.881623837	8.445704636	7.966265103	7.890264277	7.997649951	8.621441413	9.231221181	8.049848549	8.930490955	8.442252384	7.452584453	9.594791118	9.460114551	8.64655871	8.074587496	8.744273241	9.537056582	8.32830093	7.954681006	8.198445041	7.882643049	8.54141933	10.4604559	8.449148645	8.644757593	10.21543188	7.815916936	8.410451352	9.639039173	8.216341685	8.350939182	8.207421114	8.407975835	8.566371219	8.296916207	8.870878408	8.265224337	8.778898476	8.315904307	8.870621587	7.93024453	8.436364532
P. endodontalis	NA	C3JB92_80-100	8.607946718	7.826018766	8.453613602	7.861086906	8.398387427	7.657616189	7.990103964	7.747074048	7.812712132	7.918863237	8.272629785	9.472521618	7.885696373	8.42905797	8.121533517	7.522908414	8.923575095	7.70678378	7.571120576	7.986790143	8.076815597	7.72848744	8.067882472	8.785724906	7.871391914	7.779719355	8.107217076	8.126274267	10.45917544	8.299589633	7.732450113	9.989157934	8.100224296	8.155661544	8.283474255	8.140403757	8.188588846	7.511752654	10.4949389	11.33222308	9.485661622	7.997179481	8.411157862	8.770663893	8.709083813	7.886712714	8.955407743
P. endodontalis	NA	C3JB48_250-269	6.339850003	10.80671072	12.11419782	6.163901214	10.78904451	6.163901214	10.25668047	8.553821257	7.336283388	6.110613806	6.986410935	12.45388792	6.725195817	12.25656254	5.017921908	6.008988783	5.786596362	13.06864394	10.95927751	5.935459748	11.55180437	13.1096348	11.81786305	11.33795634	6.093813673	7.602142091	12.37669519	11.26684509	6.642412773	12.90991183	6	10.17579902	10.44024629	7.388878339	11.80421171	12.90486038	6.815063017	6.548436625	8.236492618	14.63680019	8.70286529	9.922584403	11.62953877	6.48058827	10.52532504	7.617651119	11.12502594
P. endodontalis	Type_2	C3JB08_390-409	8.283622652	7.872260508	8.329537628	7.897147321	8.397263245	7.819196535	7.907352924	8.248657438	8.158706777	7.972427558	9.814151066	8.606476395	7.956432007	8.133241031	8.126108769	7.770727416	8.844766109	8.194756854	8.003896253	8.013376362	7.846936845	8.045654666	7.941160498	8.612159661	8.124121312	7.950611973	8.498005323	8.419149903	10.49200722	8.233619677	7.981677047	9.905271279	8.113341473	7.747676587	8.113742166	8.429809066	11.84458507	7.971101349	10.24060789	11.5757574	9.192103099	8.376375879	8.335390355	8.714773881	7.982554866	10.41931199	8.256299427
P. endodontalis	NA	C3JB08_400-420	5.392317423	7.499845887	6.539158811	7.022367813	7.339850003	7.554588852	7.62935662	7.22881869	6.754887502	7.14974712	7.011227255	7.400879436	6.108524457	7.285402219	7.087462841	7.707359132	7.129283017	6.426264755	6.475733431	7.965784285	6.977279923	6.906890596	6.686500527	6.894817763	7.118941073	6.087462841	7.14974712	6.339850003	6.62935662	7.129283017	5.584962501	5.247927513	6.942514505	7.159871337	5.523561956	4.392317423	6.845490051	6.044394119	6.491853096	5	7.087462841	1.584962501	5.392317423	7.087462841	4.754887502	4.700439718	5.459431619
P. endodontalis	Type_2	C3JAZ1_1-29	7.88625083	8.028659559	8.745750708	8.462781099	8.66404318	7.940380341	8.518742556	8.131155431	8.058729737	8.203014239	9.588714636	8.084325235	7.907436968	7.918592232	8.061678025	7.732244528	9.721953613	8.186451936	7.873723732	7.890678825	8.447646816	8.203904105	8.106860311	8.046131858	7.902786197	8.001024278	8.41074042	8.480698418	11.6327061	8.149516196	8.019843412	11.36122105	8.043897238	7.964209576	8.17696643	8.451585789	8.076815597	7.918592232	11.51323411	12.50096633	9.720788364	8.100423423	9.146742226	9.690553602	8.633490656	7.973893008	8.746514321
P. endodontalis	NA	C3JAZ1_20-40	5.64385619	6.918863237	7.74819285	7.483815777	6.832890014	6.700439718	7.033423002	6.62935662	6.768184325	6.781359714	7.459431619	7.87036472	6.930737338	7.098032083	5.906890596	7.499845887	7.499845887	6.845490051	4.64385619	6.303780748	4.906890596	7.348728154	6.303780748	7.562242424	6.857980995	7.882643049	6.321928095	6.169925001	5.087462841	7.348728154	7.17990909	6.06608919	7.375039431	7.330916878	5.129283017	6.426264755	6.658211483	7.209453366	6.942514505	7.044394119	7.491853096	6.894817763	7.459431619	6.882643049	6.95419631	6.108524457	7.562242424
P. endodontalis	Type_5	C3JAY9_440-460	7.807634921	7.85093419	8.448879411	8.849303104	8.71916558	7.698629182	9.054456859	8.099633679	7.918863237	8.074257833	8.913279693	8.679327101	7.671194898	7.720207076	7.979021257	7.505034821	9.477318327	8.079368835	7.791870682	8.127714017	8.073093712	7.638199787	8.052449918	7.775932283	8.120294234	7.715439802	8.133086356	8.190254124	12.19032123	8.127938265	7.971793436	11.19991235	7.895871595	7.4824134	7.710057721	8.530024588	8.217483621	8.744248862	11.8578289	12.77041254	9.130626517	7.637254894	9.211041829	9.21611319	8.820595225	7.860682166	8.589203326
P. endodontalis	NA	C3JAX0_420-440	8.297571382	8.318704194	8.11708647	8.627273306	8.122273361	8.033816267	7.799975392	7.924388369	8.243854019	10.4118136	9.236355941	9.459577989	8.103287808	12.76155123	8.222622425	7.888743249	8.274461356	8.384937892	8.078341451	8.927777962	7.874322733	8.273462606	8.383087097	8.314825979	9.219687134	11.80240096	8.152284842	10.12033046	10.11281182	7.993949264	10.09181315	7.672930399	8.118199518	8.228475151	9.194580991	9.304106818	8.295932886	8.971338261	8.719388821	8.314502324	8.280107919	8.687750588	8.579046502	11.28234382	8.167776535	8.045564663	8.618909833
P. endodontalis	Type_4	C3JAW0_30-49	7.608069968	7.354028938	8.461070114	7.760886243	8.740118043	7.370687407	8.121533517	7.842978832	7.526694846	7.764871591	7.896635141	8.611393726	7.261154673	7.576673293	7.536830005	7.158862106	10.02735313	7.758223215	7.24697806	7.649615459	7.655351829	8.089582893	7.918266959	8.062855655	7.447909749	10.3687247	7.601399391	8.477353527	11.71377313	7.139551352	7.412781525	11.61424973	7.733354341	7.800252806	7.861086906	8.032321287	7.560714954	8.212374788	12.05924305	12.60642835	10.16854677	7.851124363	8.621319301	9.328674927	8.275193334	7.539158811	8.639883313
P. endodontalis	Type_2	C3JAQ0_370-389	10.27818137	8.656287339	8.740169949	8.873917282	9.037441359	8.63913196	9.368002698	8.859176368	8.86466236	8.807602616	8.766656316	9.347706536	8.767929769	8.62935662	8.595042256	8.524767719	9.202123824	8.692950739	8.699639184	9.017879092	8.686231141	8.728182168	aug.97	8.588426356	8.816491404	8.687308383	8.743539824	9.516457676	10.90133107	8.640801102	8.796913175	10.07414146	8.935731723	8.80884045	8.775800188	8.643023626	8.825570389	9.148378802	10.26786708	11.84970582	9.155207448	8.941386254	9.007350777	9.5598918	8.877932973	9.133636235	8.783879706
P. endodontalis	Type_1	C3JA68_200-220	9.349170631	8.154311811	8.531771325	9.895120819	8.568716189	7.931328485	8.265380633	8.458201525	8.062855655	8.125671763	8.777090896	9.380461065	8.181400762	9.108001646	8.630449157	7.590961241	10.43556609	9.496853777	8.825594849	8.434628228	8.889047583	10.33650656	8.407692649	8.202123824	8.296916207	8.05853297	8.386293635	10.70000615	8.445014846	9.17467606	10.23912113	7.900866808	8.913487841	9.746850183	8.536830005	8.692092375	8.437127844	9.001126665	8.454916138	8.452858965	9.007027267	8.261154673	8.460660665	8.484621527	9.536635768	8.003939486	8.588714636
P. endodontalis	Type_2	C3JA63_280-300	7.994730563	8.030115331	11.44079997	8.05202456	8.488107919	7.89077093	8.576421359	7.986031628	8.068599161	8.046578367	8.32343012	8.551003242	7.640003864	7.811214118	7.758001074	7.658211483	8.465702438	10.29951332	7.790945762	7.89077093	8.670538232	8.884272293	8.212050477	8.729507453	7.811214118	7.749534268	10.81613034	8.512279569	9.654755353	8.435184072	7.956134115	9.563514081	8.920253595	8.339850003	8.422064766	8.880195729	8.317714086	7.626439137	10.02947129	11.82392446	8.720187245	8.646018611	10.86547553	8.490784037	9.554077167	8.219491235	9.12722055
P. endodontalis	Type_1	C3JA61_10-29	9.237535908	8.621052838	8.719233232	8.897570474	9.296081917	8.504186999	9.44124654	8.442566567	8.783147071	8.598221721	8.88319868	9.351943075	8.902238061	10.14291929	9.225974216	8.334984248	9.461665469	9.249652194	9.063149913	8.744222267	8.877074941	9.300248549	8.823656734	8.620719691	8.602277086	8.404754526	8.807940313	10.84976049	10.31761817	9.609514561	10.38380246	9.653170785	8.761853399	9.378393391	8.614375229	8.878747631	9.055035884	8.348325785	10.17605979	10.90114116	9.124826269	8.770288475	8.813198166	9.55668022	9.970628843	8.746056202	8.555634915
F. nucleatum	Type_3	Q8RIS2_90-109	7.574908836	7.108524457	7.264703226	7.368263931	7.453041943	6.648657176	8.502058271	7.244760234	7.455783842	7.21916852	7.003752135	6.726407402	12.29904898	7.288481612	7.719578962	6.571541985	7.252139765	8.843397672	10.66691436	6.825842149	7.416914787	11.18260127	6.950312876	7.068479738	7.490070891	9.999686881	7.306821202	8.394224489	12.25483179	8.163230349	7.62935662	12.32514927	7.325930025	7.079188451	8.359017414	7.98362703	7.437405312	7.251087854	8.020517017	7.423466121	7.280255246	8.235748331	7.717295614	7.162111547	7.382744096	13.19135058	7.227749632
F. nucleatum	NA	Q8RIS1_140-160	8.960791801	8.790866799	9.008428622	9.052815024	8.805010982	8.642544052	8.932080504	9.351541601	8.966570995	9.869944293	9.785675376	9.478493866	8.783147071	11.96512837	9.043151595	8.628362686	9.767281606	9.070974718	9.06633386	9.417660756	9.225755178	8.963684292	8.999487588	8.934495057	9.407654028	10.74139038	9.043151595	9.827414884	9.652356117	8.883476415	9.600926564	9.053061955	8.813781191	8.791754885	9.058237769	9.191395756	8.863904671	9.572097291	9.21033927	8.8843093	9.001792009	9.553367486	9.124826269	10.75837465	9.023124273	8.853451337	9.115634846
F. nucleatum	Type_3	Q8RIQ9_240-260	7.251087854	6.790076931	7.521818518	8.376487194	7.288481612	6.617977558	8.769654213	7.056487191	7.14974712	7.391362944	7.790800993	7.147487612	11.9068071	6.807354922	9.33638258	6.233087022	7.288481612	7.251087854	8.633398918	6.863498	7.418789634	6.924152684	6.667702932	6.838503621	8.238404739	7.502500341	7.433701344	7.372139541	12.27045756	7.77844223	7.210536064	12.45335638	7.514823619	6.964501319	8.369718505	6.718818247	7.038309357	7.234152135	8.199127006	6.67556505	7.017427072	6.859362226	6.753402484	7.270944166	7.359505553	13.12131766	7.227749632
F. nucleatum	Type_3	Q8RIM5_110-129	6.156504486	6.254241287	6.156504486	6.756000264	7.221587121	5.757112167	7.853829352	6.236811481	5.839203788	6.186526969	6.798741792	7.806818105	10.97757807	5.686500527	6.524868154	5.312882955	5.803054785	6.750427854	6.636624621	9.114609953	6.251087854	6.431845787	6.106781018	6.276124405	8.999295387	6.422064766	6.341333494	8.698993987	11.3582391	7.145507636	6.269905883	11.8989792	6.478432581	6.830779268	7.283088353	6.581200582	6.677132345	7.360481336	9.023292321	6.305301776	6.609794354	6.770388596	6.103287808	6.589963182	6.631783357	12.48656271	5.866248611
F. nucleatum	Type_1-Type_3	Q8RIL5_180-200	9.034034702	8.225073513	8.606096714	8.700825002	8.590794946	7.960001932	9.264963805	8.113163352	8.040137482	8.025447206	10.40384051	8.960645561	8.177142656	9.407031663	8.828665428	7.660590206	8.955811328	9.806639122	9.11663276	8.080965534	8.663755747	8.735838048	8.409390936	8.114899099	8.346759948	8.187627003	8.299716816	10.26170318	9.040137482	8.673603533	9.929258409	8.563937718	8.416445694	9.229085832	8.531814637	8.854522123	8.368748952	8.198035708	8.764134393	8.745954377	8.558845848	7.926131238	8.219706338	8.204027654	9.936147143	8.477983073	8.532680601
F. nucleatum	Type_1	Q8RI66_380-400	9.294161219	7.982993575	8.267723052	8.267723052	8.405566974	7.672425342	9.135965742	7.676662335	7.58345891	7.963474124	8.633721813	8.598796925	7.742140985	9.610655774	8.6395216	7.141596278	8.320574934	8.593204354	9.531381461	7.727920455	8.996897126	8.43629512	8.007868243	7.846117173	7.71630504	7.686500527	8.139039668	10.30913525	9.338067798	8.046032615	9.977995369	8.331812684	7.682292371	9.449148645	8.443358004	8.586839788	8.437960088	8.106955457	8.581577216	8.513727596	8.407692649	7.581953751	8.136991112	7.470862199	9.328001662	8.22881869	8.195249158
F. nucleatum	Type_4	Q8RI28_80-100	8.169368299	7.045607998	8.103870598	10.35608511	7.503384074	7.048032696	8.558845848	8.633398918	7.326928776	9.189550047	9.039223709	8.590379124	7.563937718	7.56647693	8.162111547	6.929422809	10.92547202	7.735462004	9.592249381	7.465793119	9.056487191	10.81449346	7.520946008	7.554588852	9.335390355	7.037089319	7.962574728	11.00109538	8.590379124	8.575749323	7.55288253	6.596603907	9.355351096	7.641449692	7.980456967	8.658608209	7.68727847	9.62672304	7.52007297	8.057089192	7.902207603	7.544320516	7.295641403	8.839553744	9.659401334	6.593287365	7.309855263
F. nucleatum	Type_1	Q8RI07_80-100	8.632187417	7.776981273	8.388495712	8.312378781	8.637429921	7.668491074	8.78717704	7.578267848	7.881283939	7.830074999	8.879242871	8.852442812	7.665335917	8.822305264	8.284374292	7.621237887	8.780266349	8.72754234	9.79820176	7.696581211	8.479331176	8.105617555	8.48247186	7.691161905	7.928107082	8.977279923	8.069673528	10.34602118	8.860397281	8.226144556	10.22105	7.918200691	8.357063204	9.446853553	7.820888078	8.32343012	8.009362103	8.765240048	9.341086351	9.005624549	8.565207883	7.806639122	8.603214205	8.340344669	8.324430602	8.284888347	8.066687199
F. nucleatum	NA	Q8RI06_70-89	8.807569593	7.920055055	8.494255587	8.415037499	9.579441657	7.68182404	8.789859641	8.053473413	7.916476644	7.867896464	8.693022247	9.399598369	8.321026129	9.222553427	8.359603161	7.663913842	9.298902654	9.161719761	9.536311982	8.133399125	8.780922467	9.446118351	8.941145446	7.867896464	8.396890153	8.629599478	10.63595991	12.08677758	9.154143006	10.16925693	10.0601555	8.470591093	8.362236084	8.944858446	8.278604329	9.490249211	8.437682727	7.843397672	9.125327363	8.517538168	8.344591815	9.091523541	8.088523257	8.67030217	9.396890153	8.499580173	8.835208274
F. nucleatum	Type_3	Q8RHZ5_420-440	6.019899557	5.608152128	5.943817165	5.846883286	5.961931959	4.989946335	8.071462363	4.598259323	5.502500341	5.444784843	6.52007297	5.647058622	11.37937837	5.407503827	5.703519111	4.578267848	5.627736524	5.082740431	5.640646633	5.89077093	6.513069582	5.029747343	4.949016071	5.470319935	8.833944231	6.14974712	5.36923381	5.630974898	11.70019886	6.007494537	5.297680549	12.13107096	5.444784843	6.19858146	7.380821784	5.209453366	5.297680549	6.756370993	7.103870598	5.813068573	5.473931188	5.533978572	5.627736524	5.574908836	5.029747343	12.6329952	5.846883286
F. nucleatum	NA	Q8RHX5_30-49	8.295641403	8.26052755	9.979504589	8.420662048	8.441560942	7.866935445	8.625708843	8.560969645	8.273536611	8.416445694	11.12462396	8.98204287	8.693099709	8.944142646	8.076815597	7.649455789	8.938926116	9.250561611	9.559483316	8.904550999	8.465793119	8.946093992	8.674780763	8.273536611	8.622865293	8.009362103	8.439253737	9.103579233	8.492298304	9.298189885	9.195030377	8.905554148	8.612663758	8.788265182	8.821242505	8.573647187	8.398506192	9.006248148	9.893975609	8.082149041	9.293599372	8.650253961	9.872589385	8.621237887	9.731507606	8.418321151	8.609383973
F. nucleatum	Type_3-Type_5	Q8RHT9_320-340	6.405614245	6.037089319	6.453956489	6.283345633	5.835699548	6.078002512	8.231487877	6.672425342	6.435554517	6.250035176	9.24502444	6.856598441	11.4692461	6.046820857	7.005000681	5.591626231	5.959358016	6.769654213	9.403958829	6.692712356	6.695808269	8.509994877	6.926790153	6.037089319	9.324180547	9.4004051	6.073248982	7.962574728	11.49607703	9.017117713	6.082740431	11.58261245	6.365350375	6	7.813781191	6.857980995	5.866248611	7.99561014	7.779901709	6.655033739	5.949016071	6.930737338	6.463070196	6.729431921	6.50779464	12.49029379	6.678697939
F. nucleatum	Type_3	Q8RHG1_60-80	6.484548296	6.676277667	6.621385909	6.74880274	6.705475308	6.2410081	8.348325785	6.45644776	6.4247389	6.678840182	6.763363284	6.572614108	11.39309789	6.138620882	7.334984248	5.809695061	6.532090227	6.926430782	7.726063306	5.891507563	7.220927905	6.406301652	6.418619294	6.290437809	7.531381461	8.395436765	6.362342363	6.302119614	11.75028827	7.126469831	6.989717027	11.77512389	6.649092838	6.71299589	8.125061178	6.234055339	5.941447818	6.71299589	8.320698001	6.625376769	6.504909249	6.930737338	6.672425342	6.665981852	5.985583227	12.63503787	6.633325522
F. nucleatum	Type_2	Q8RHC8_270-289	7.155830172	7.510170751	7.244125943	7.688600011	8.472893878	7.409390936	8.293241719	7.523561956	7.880195729	7.687900522	7.787249608	7.956521363	7.662490364	7.593951284	7.802193217	7.193771743	9.016529748	7.381110294	6.86913112	7.693486957	8.382840144	7.439623138	7.592457037	7.320123598	7.330020516	7.648177796	7.617651119	7.962317655	10.46699411	7.425425735	7.568336182	9.951721829	7.553053253	7.411087227	8.131342539	7.934280594	7.831623937	8.106955457	10.44584255	11.52390495	8.865423978	8.049304033	8.334049768	8.894211462	7.645298164	7.76420813	7.98982022
F. nucleatum	NA	Q8RGZ8_140-160	12.40735629	8.603626345	7.183221824	6.973458213	8.232554171	7.302765838	10.71881825	6.839903616	7.212699025	7.157627643	7.095690045	6.738467619	7.117787378	7.034646143	13.10472614	6.998747117	10.85677133	7.314897893	8.863498	8.939252702	7.030973604	11.00461063	10.43323768	11.61317555	9.083036035	6.914883386	7.174370906	7.032198822	8.477083637	7.220243955	8.399930607	6.750427854	7.153129759	7.204027654	11.61516981	7.81164228	10.03112681	7.540020379	8.662173845	8.912889336	7.319922959	8.248454718	7.262616899	8.029133822	6.924152684	8.318417276	7.244760234
F. nucleatum	Type_1	Q8RGD3_440-460	9.191635026	7.617651119	8.269594252	8.188506427	9.385574839	7.431288654	8.759777245	7.785724906	7.402017208	7.768625448	9.363112658	8.655828831	9.994070528	9.114956921	8.101187815	7.054559099	9.310309822	9.303932923	9.330319365	8.092052356	8.74998113	9.535275377	7.904082624	7.470862199	8.34399994	8.65654404	8.123776541	11.36453596	10.52205837	9.048759312	9.392603643	10.5545249	7.973075484	8.560714954	8.549207089	8.909293086	7.663439505	8.154143006	8.869336793	8.464341533	8.23457796	8.438514651	7.748640128	7.915281866	8.61127076	11.18090371	8.116170654
F. nucleatum	Type_3	Q8RG91_800-820	6.392317423	6.516575526	6.616344626	7.145224561	6.691161905	5.91753784	8.665335917	6.339850003	6.814493457	6.439253737	6.617977558	6.187627003	11.73367445	6.491853096	8.251087854	5.678697939	6.897509359	6.708125911	6.724892762	6.207285529	6.772589504	6.56309032	6.540881432	6.359505553	7.801618553	6.910892526	6.537434131	5.982359841	12.09110476	6.997493144	6.559695742	12.26688412	6.549463819	6.472126691	7.533978572	5.697353738	6.19858146	6.378896907	8.419257966	6.727920455	6.459431619	6.959358016	6.935983507	6.630974898	6.583291748	13.13355254	6.715771372
F. nucleatum	Type_3	Q8RFZ6_240-260	7.251087854	6.790076931	7.521818518	8.376487194	7.288481612	6.617977558	8.769654213	7.056487191	7.14974712	7.391362944	7.790800993	7.147487612	11.9068071	6.807354922	9.33638258	6.233087022	7.288481612	7.251087854	8.633398918	6.863498	7.418789634	6.924152684	6.667702932	6.838503621	8.238404739	7.502500341	7.433701344	7.372139541	12.27045756	7.77844223	7.210536064	12.45335638	7.514823619	6.964501319	8.369718505	6.718818247	7.038309357	7.234152135	8.199127006	6.67556505	7.017427072	6.859362226	6.753402484	7.270944166	7.359505553	13.12131766	7.227749632
F. nucleatum	Type_3	Q8RFV3_1430-1449	6.434032442	6.103287808	6.270128435	6.523561956	6.574728668	5.769129425	8.638047971	6.213625017	6.063780262	6.216399431	6.649512816	6.305736061	11.96855109	6.154094772	7.071079228	5.635588574	6.087462841	6.997179481	7.126704473	5.724026538	7.156624866	6.179198228	6.051403178	6.013621771	8.35645197	8.262262669	6.473415848	7.6822422	12.22101523	6.826094453	6.488414012	12.11706327	6.293307417	6.423866259	7.536108422	6.683495955	6.276789089	6.279444764	7.226068079	6.400269546	6.169925001	6.714245518	6.270128435	6.476312245	6.14611404	13.06360574	6.68800047
F. nucleatum	Type_1	Q8RFV2_310-329	9.322952373	8.751544059	9.427598555	9.380165864	9.956178125	8.577772123	9.206792384	8.803544083	8.885973628	9.100901216	9.685226624	9.840634891	9.195651827	9.907027208	9.28077077	8.341468281	9.794268163	9.815674397	9.782700439	8.730701703	10.85486838	9.627036375	9.094677534	8.87567955	8.941447818	9.236231678	9.013513015	11.08661877	9.562589351	9.541448664	10.62977056	9.390168956	9.3760267	10.73278413	9.384881843	9.242091448	9.035423966	9.015541766	9.213435658	10.36034831	9.441623814	9.246200769	9.167646222	8.919134191	10.35735206	9.90552376	9.314119728
F. nucleatum	Type_3	Q8RFF6_600-620	6.960645561	6.594946589	6.604862058	6.979822118	6.766712938	6.078002512	9.152003093	6.418789634	6.502500341	6.497186541	6.52007297	6.407503827	12.27321281	6.38466385	7.124695747	5.920187418	6.635818871	6.955488469	6.784271309	6.027291692	6.91222404	6.371171614	6.431845787	6.26052755	7.737716802	6.495410916	6.835699548	7.252139765	12.8383723	7.043179218	6.77844223	12.70894017	6.827254479	6.343802595	7.827254479	6.614709844	6.51131341	6.683384554	6.762289751	6.703519111	6.642252304	6.554588852	6.848275177	6.929422809	6.096861539	13.69410392	6.617977558
F. nucleatum	NA	Q8RFC3_180-200	6.885357434	10.4284765	12.39621825	6.656623486	10.4767462	7.252139765	10.01665355	8.424866117	7.417852515	7.137275808	7.606508031	12.07473614	7.014950341	11.8013491	7.5226905	6.94641896	6.894817763	12.74772679	10.56287839	6.901537361	11.22848469	12.70231701	11.40897834	11.04340709	6.970904769	7.879923548	12.16274098	10.85685777	7.574908836	12.48672331	7.075627705	9.818937171	10.32343012	7.540881432	11.38759853	12.50012262	7.125843933	7.099201678	8.718818247	14.28345818	8.5226905	9.990261575	11.63122759	6.842699537	10.48806327	7.372139541	10.91372053
F. nucleatum	Type_3	Q8RFC1_390-409	6.659309842	6.09072317	6.362955363	6.579170863	6.512664502	5.63047716	8.652155513	5.736271824	5.925269125	6.192861813	6.903186627	6.225856277	12.14406991	5.897612782	7.056116604	5.461951611	6.369681226	6.509013647	7.312184821	6.114943578	6.882643049	5.959556174	5.706828046	5.825081091	8.857741802	6.539158811	6.285402219	5.379045066	12.22997423	6.676770812	6.102076647	12.18570933	6.567517366	5.775293713	7.600484773	5.945218714	6.365649472	5.415904243	7.494317136	7.024074135	6.106915204	6.678938649	6.365649472	6.419798159	5.998264949	13.10777034	6.380377809
F. nucleatum	Type_1	Q8RF16_70-89	9.192965243	8.776582573	9.146973594	9.150208856	8.807062138	8.447083226	9.452896394	8.835763337	8.563976225	8.661778098	9.660968277	9.077786782	8.523561956	9.684429863	9.212772705	8.355551318	10.24641672	10.39407288	9.836480775	9.383311562	9.36532828	9.048363022	8.920488199	8.668240348	8.770588817	8.484914416	8.682675439	10.77223958	9.220268387	8.877353858	10.45383181	8.639258478	8.802075691	9.801487915	9.086980576	9.334984248	9.360148757	8.808525466	9.071949842	8.895919478	8.924272674	9.266786541	8.699493585	8.938777643	9.482899606	9.005369363	9.03692287
F. nucleatum	Type_5	Q8REZ1_140-160	9.132428325	7.659004826	9.256863893	8.283345633	8.559695742	7.506913605	8.571963271	7.942514505	7.90488546	7.9522559	9.193662245	8.665730689	7.855214561	7.427196427	7.898853277	7.399930607	9.608973475	7.620423495	10.29001885	7.91753784	8.126991205	7.354616714	7.781359714	7.780630896	7.733956844	7.670066069	7.505149919	8.998433726	11.50150549	8.487840034	7.856598441	11.48045363	7.68182404	7.895491133	7.693486957	8.313386954	7.540020379	8.735085861	11.55629316	11.68431031	9.324180547	8.048638235	8.902542607	9.421831075	8.368263931	7.98362703	8.185976637
F. nucleatum	Type_1	Q8REW5_80-100	9.539643506	8.417149276	8.758223215	8.938109326	9.551227604	8.192292814	9.314205575	8.198854259	8.262877855	8.561606175	10.24099004	9.566054038	9.583709617	9.817250172	8.941781242	7.87958325	9.528616897	9.607022013	10.23720996	9.021442712	9.796850795	8.776981273	8.743992861	8.367414751	8.707646722	9.134640227	8.811107057	10.67999316	10.10874224	9.032504965	10.34179677	9.671246188	8.826813275	9.501505493	9.203551932	9.045077052	8.870878408	9.088346575	9.503991327	8.94593148	9.094737505	8.712240382	8.477083637	8.63420602	9.776844232	10.2204791	9.054152062
F. nucleatum	NA	Q8REU8_80-100	8.292577271	8.452126818	9.171315819	9.304541463	8.836751714	8.242644845	8.603214205	8.510434522	8.587881671	8.344295908	9.646858678	9.089818262	8.256863893	8.8475794	9.203483959	8.158188893	12.86136697	9.401116546	11.10990319	10.77835096	10.20089861	8.587465008	8.612663758	8.36291791	8.790800993	8.497186541	8.545179008	9.082444766	8.951608516	8.088052057	8.431381525	8.851402031	8.35265653	8.713863802	8.521382329	8.491407751	10.97775693	8.742215855	8.838503621	8.263138764	8.761181832	9.861603908	8.618793331	8.696581211	8.790076931	8.73470962	9.425798693
F. nucleatum	Type_1-Type_3	Q8REN7_130-149	6.861530062	6.353776961	7.220551075	6.896548651	7.276124405	6.223312214	8.791860573	6.223312214	6.352516415	6.622051819	7.133692684	6.809193922	12.24727059	6.417852515	7.415439981	5.967432138	6.807354922	6.936637939	8.651051691	6.611551809	7.453564612	6.621005251	6.384937892	6.372554168	9.029287227	7.063009798	6.53026698	6.676460855	12.44686176	7.403316422	6.828363198	12.32983637	6.90000421	6.511187888	7.90000421	6.379997151	6.589249859	6.771017769	7.919714636	6.927354698	6.489561285	6.923115215	6.480357457	7.01282404	6.875639662	13.25995338	6.617860981
F. nucleatum	Type_3	Q8REF7_640-660	7.44202194	6.965784285	7.841302254	6.754887502	7.724134845	6.539158811	8.148052821	6.98362703	6.851054937	7.083922484	7.218092284	6.827254479	12.06773312	6.838503621	7.088641032	6.371171614	7.138414029	8.812355603	10.52715116	6.757852961	6.945118649	7.359505553	6.952902993	6.963217211	7.513069582	7.490962269	7.267827071	8.973139279	11.93896694	8.191470532	7.02852004	12.11757096	7.474832591	6.929422809	7.879923548	8.348728154	7.207285529	6.918863237	8.498073534	8.322428944	6.87036472	8.017427072	7.117787378	6.808785458	7.167696901	13.00988692	7.06608919
F. nucleatum	NA	Q8REE7_1000-1020	6.17990909	10.85746269	12.18598524	5.294620749	10.83802206	6.020517017	10.29672506	8.469302639	7.073248982	5.908892949	7.55586727	12.50550145	6.632995197	12.30389964	5.533978572	5.807354922	6.572384435	13.09940261	10.99635579	5.884679317	11.59148339	13.16478911	11.8830569	11.38981057	5.626925794	8.772039592	12.42403503	11.27530005	6.376487194	12.96485224	5.383704292	10.18011636	10.4767462	7.291554446	11.89004256	12.95879435	6.607330314	6.486499862	8.096275911	14.69767802	8.705920322	10.14784089	11.67705892	5.770388596	10.45095346	7.071462363	11.17253169
F. nucleatum	Type_1	Q8REA9_0-20	10.06694535	8.931006071	9.200118378	9.692536252	9.434438686	8.813781191	9.637777525	9.099467363	8.723273092	9.026146152	10.46213042	9.425311285	8.897845456	10.5010229	9.57295855	8.667272854	10.24997534	10.29941618	9.705946495	9.286662765	9.748497827	9.545842038	9.176286502	8.998205762	9.048115285	8.881531146	9.581714149	10.87141525	9.440114126	9.384293188	10.94397991	8.992037094	9.083600202	9.796629608	9.300456565	9.389191322	9.326838009	8.945709844	9.55319292	9.039666823	9.442755044	9.201232859	9.250298418	9.402043056	9.528898031	9.153206545	9.17696643
F. nucleatum	Type_1-Type_3	Q8RE73_160-180	7.321026129	7.214319121	7.53838296	7.345183447	8.686500527	6.893604905	8.719046504	7.68580002	7.298291731	7.273329387	8.837943242	7.648896806	11.94156119	7.156841525	8.332707934	6.753551055	7.754887502	8.421644094	9.436711542	7.354028938	8.721099189	7.917670434	7.456149035	7.361943774	8.677367292	9.569475902	7.856114234	9.585150339	11.87812757	8.233140296	7.513332824	11.45568682	7.791162889	10.84909229	10.7042495	7.827183896	7.359310317	7.238404739	8.461479447	7.375039431	7.225930411	7.897240426	7.822730148	7.55228484	7.368069877	12.65015421	8.007307647
F. nucleatum	Type_1	Q8RE30_280-300	9.685449638	8.216745858	8.696619847	9.176921112	8.393604969	8.024585638	9.010388235	8.391028727	7.995484519	8.223036338	10.40173285	8.98783245	8.337175869	9.615077832	8.976134473	7.754887502	9.617467465	9.869439619	9.218442149	8.653203362	8.807032856	9.515896914	8.539158811	8.046032615	8.194264383	8.148730779	8.541483864	10.43681563	8.823685681	9.010388235	10.64096791	8.791162889	8.811535252	9.003096215	9.132114103	8.959132577	8.445842554	8.619119511	9.112439507	8.719388821	8.677719642	8.163901214	8.576295376	8.499447297	9.798633802	8.63481105	8.612868497
F. nucleatum	Type_3	Q8RDZ9_240-260	7.251087854	6.790076931	7.521818518	8.376487194	7.288481612	6.617977558	8.769654213	7.056487191	7.14974712	7.391362944	7.790800993	7.147487612	11.9068071	6.807354922	9.33638258	6.233087022	7.288481612	7.251087854	8.633398918	6.863498	7.418789634	6.924152684	6.667702932	6.838503621	8.238404739	7.502500341	7.433701344	7.372139541	12.27045756	7.77844223	7.210536064	12.45335638	7.514823619	6.964501319	8.369718505	6.718818247	7.038309357	7.234152135	8.199127006	6.67556505	7.017427072	6.859362226	6.753402484	7.270944166	7.359505553	13.12131766	7.227749632
F. nucleatum	Type_3	Q8RDV0_120-140	6.381975479	6.026800059	5.925999419	6.859224162	6.58044702	5.626439137	7.729280846	6.268658955	5.981852653	6.12722055	6.345183447	6.151777655	10.56824116	5.921245889	6.296457407	5.402585758	5.635173947	6.545350645	5.827819025	5.911691582	6.076815597	6.485426827	6.0725346	5.928370323	7.560714954	6.123086751	6.301953395	8.846430632	11.19192285	6.652486495	6.070389328	11.65481501	6.081083929	7.026800059	7.13442632	5.776103988	6	6.929554316	6.780047576	6.257387843	5.894817763	6.053111336	6.118941073	6.151777655	5.64096791	12.38828642	5.911691582
F. nucleatum	NA	Q8RDQ7_320-340	8.098616999	7.430917113	8.422999154	9.053473413	8.810571635	7.644657464	9.075330579	8.574488409	7.87036472	9.132999463	8.495855027	8.735085861	7.64785812	7.994981925	8.050453326	7.292577271	11.97297979	8.255815423	9.706016287	8.055884939	10.08495599	8.571963271	8.301242132	7.87036472	8.427662038	7.776250239	8.043786797	9.113163352	8.441099796	9.030667136	9.09744693	8.235748331	7.94641896	8.295131166	7.9477181	8.326928776	8.42952298	9.004064373	11.88158135	8.214319121	7.803772365	8.584127366	8.368263931	8.756000264	8.213779291	8.801259271	8.56647693
F. nucleatum	Type_3	Q8R6I3_240-260	7.251087854	6.790076931	7.521818518	8.376487194	7.288481612	6.617977558	8.769654213	7.056487191	7.14974712	7.391362944	7.790800993	7.147487612	11.9068071	6.807354922	9.33638258	6.233087022	7.288481612	7.251087854	8.633398918	6.863498	7.418789634	6.924152684	6.667702932	6.838503621	8.238404739	7.502500341	7.433701344	7.372139541	12.27045756	7.77844223	7.210536064	12.45335638	7.514823619	6.964501319	8.369718505	6.718818247	7.038309357	7.234152135	8.199127006	6.67556505	7.017427072	6.859362226	6.753402484	7.270944166	7.359505553	13.12131766	7.227749632
F. nucleatum	Type_1	Q8R6B0_70-89	9.322679303	8.187077091	9.017736364	8.761551232	8.979186989	8.115477217	9.047729832	8.24898173	8.118364341	8.045607998	8.994667715	9.412452234	8.66651991	9.787902559	8.745954377	7.713481985	9.562454445	9.723186888	9.574908836	8.463978408	8.967706597	9.637429921	8.898181474	8.150875547	8.421597345	8.484263472	8.3975558	11.38945209	9.469189562	9.104744341	10.62032166	9.157627643	8.468963381	9.310612782	8.760442746	9.553522637	8.868993988	8.265745259	9.531381461	8.872418378	8.742215855	8.667308699	8.209453366	8.187077091	10.13199982	8.816628148	8.84792733
F. nucleatum	Type_3	Q8R623_460-480	5.473931188	5.901537361	5.763765654	6.163230349	5.574908836	5.110845769	8.487840034	5.810214576	5.736965594	5.353636955	5.989946335	6.309855263	11.59510204	6.250035176	6.479331176	5.133855747	5.289506617	5.739968082	6.169925001	6.041963293	6.315904307	5.630974898	5.604862058	5.415037499	9.165186167	5.857980995	5.024831853	5.815916936	11.73282694	6.049243519	5.36923381	12.08558311	5.838503621	5.247927513	7.26366044	5.399930607	5.353636955	6.218092284	7.395177077	4.89077093	5.444784843	6.698897553	5.297680549	5.640646633	5.598259323	12.65341736	5.509555098
F. nucleatum	Type_3	Q8R5W4_80-100	6.168254248	5.992466327	6.013089999	6.363404731	5.215937399	5.453956489	8.010294981	5.902877533	5.977279923	6.166581558	5.754887502	6.016808288	11.27675448	5.604862058	6.631783357	5.315904307	6.305301776	7.203755832	7.501837185	5.288481612	6.479780264	5.787902559	5.698125852	5.721099189	7.038918989	6.984893108	5.541741972	5.592457037	11.67705892	6.658211483	6.462161411	11.71728371	5.967706597	6.117210185	7.617773543	5.327926836	5.686500527	5.665335917	7.403012024	5.672425342	6.060695932	6.351675438	5.539158811	6.199672345	5.698125852	12.64453229	6.659401334
P. gingivalis	Type_1	Q7MXW4_100-120	9.35815167	7.918321176	8.336202226	9.664528092	9.023628359	7.986617788	9.528720479	7.764570056	7.676277667	7.618719189	9.037422159	9.087221729	8.003070654	10.22849077	9.164449871	7.182620074	8.770588817	9.91098335	10.05133255	7.977800282	9.596528616	8.22048826	8.262094845	7.945177779	8.093717657	8.131155431	8.601601983	10.89171467	9.453083526	8.737170508	10.10078178	7.958420896	8.070974718	9.303158047	8.484182083	8.695070075	8.341872567	7.811447677	9.032170988	8.91098335	9.155738195	7.642544052	7.739627205	7.726682621	10.25277293	8.503464387	8.435386145
P. gingivalis	Type_1	Q7MXU3_110-129	9.44515283	8.329123596	8.665572793	9.561987958	8.90488546	8.341926464	9.638556586	7.932706887	8.469777466	8.175258446	8.875083772	9.856010454	8.096978636	11.03140255	9.413627929	7.546380038	9.025139562	10.21075251	10.08161658	8.079662554	10.04857769	9.005437417	8.41080465	8.499845887	8.71744795	8.473570469	8.724513853	11.59740081	10.00178348	9.21787694	10.35373496	8.310764238	8.598920958	11.10328781	8.512279569	9.078773483	8.576673293	8.434628228	9.05075562	9.254083779	9.246344743	8.55637832	8.353146825	8.534497434	9.889757446	8.743712427	8.687200695
P. gingivalis	NA	Q7MXU3_120-140	4.392317423	6.06608919	6.491853096	6.918863237	6.409390936	5.906890596	6.285402219	5	7.366322214	5.392317423	6.807354922	6.714245518	6.832890014	6.303780748	5.044394119	6.247927513	6.807354922	6.189824559	7.882643049	6.857980995	6	6.321928095	5.554588852	5.930737338	7.294620749	5.357552005	6.14974712	6.894817763	7.366322214	5.700439718	6.169925001	5.459431619	5.614709844	7.531381461	5.64385619	6.189824559	5.044394119	6.614709844	5.087462841	6.321928095	6.768184325	7.787902559	5.882643049	4.857980995	7.209453366	7.118941073	5.247927513
P. gingivalis	Type_1	Q7MXP7_70-89	9.70029521	8.310991392	8.852009244	9.643405277	9.226412193	8.176173149	9.667407267	8.120669887	7.742028674	8.046214555	8.42905797	9.265224337	8.043483039	10.27486344	9.258369735	7.398743692	9.007494537	10.0768156	9.875749351	8.29615146	9.423291026	8.983943654	8.58840233	8.206607411	8.336878436	8.32343012	8.533654189	11.47661965	9.543354102	8.608870832	10.48917896	8.359383533	8.282702348	9.738795979	8.4325419	9.533167477	8.580572641	8.206607411	8.799821249	8.977518445	9.195782297	8.211482758	8.4556697	7.992466327	10.0745875	8.418555411	8.789533645
P. gingivalis	NA	Q7MXF9_170-189	12.34930427	9.438791853	8.077705875	8.237209961	9.059569794	8.046669305	10.71467483	7.897341282	8.189000868	8.13442632	7.996238081	7.999530296	8.236412892	7.893807119	13.14887375	7.831307244	10.79806672	7.879072651	9.344665782	9.072579259	8.064293677	11.1091777	10.72202479	12.0573995	9.176796478	7.732450113	8.4895135	7.834997677	9.270490009	8.170759653	8.702749879	7.994353437	7.996708858	7.922832139	11.25925287	8.153974181	10.23162121	8.523561956	9.044166403	9.211279947	8.251482411	8.148052821	8.016344025	8.365593396	7.82283635	9.169089867	8.393747958
P. gingivalis	Type_2	Q7MXF5_50-69	9.367687756	8.291458519	8.269126679	8.673529924	8.680359524	8.097044499	9.111950706	8.278449458	8.183945472	8.177730967	9.088125692	9.475226778	8.302067673	9.78422586	9.025485657	7.8560364	9.002463439	9.465438862	8.953287068	8.379919818	9.037546954	8.738303411	8.609640474	8.92072502	8.416797528	8.144976824	8.636398049	9.869111836	10.13867178	8.70822173	9.785861106	9.530162453	8.513974274	9.135067946	8.588011853	8.883406986	8.597354253	8.302067673	9.793704904	10.92773167	9.222342103	8.322773176	8.624110036	8.860505057	9.356864581	8.290018847	9.043881708
P. gingivalis	Type_4	Q7MX90_240-269	8.401163963	8.204571144	8.252350055	10.23298047	8.533719071	8.259900155	9.727580156	8.917471538	8.402869949	9.88833737	8.108524457	8.549463819	8.061776198	8.331812684	9.718475795	8.277674857	9.168588554	8.137503524	10.06249593	8.504620392	10.26725487	9.167250867	8.23967808	8.358431429	8.931722449	8.208153055	9.017921908	12.8632958	10.0166226	8.497452696	8.302258115	8.831412816	8.851124363	7.965399515	9.983563697	8.159535005	8.434350225	8.637349411	8.641690523	8.521992956	8.710806434	8.216907496	8.714703443	10.75327247	9.43698909	8.022367813	8.290326098
P. gingivalis	Type_2	Q7MX79_150-169	8.094517599	7.579944426	8.108524457	7.46760555	7.961931959	7.761551232	8.393747958	7.721099189	8.046214555	7.944468053	8.553309299	7.636624621	7.998120267	7.62935662	8.486499862	7.386581053	9.083036035	8.282316239	8.013089999	7.584962501	8.583709617	8.024216237	8.189824559	7.513069582	8.342815461	7.790076931	7.979186989	8.13442632	10.78327111	7.486499862	7.707359132	10.26951633	8.14974712	7.884679317	7.828665428	7.918863237	8.363404731	7.62935662	10.63632252	11.80372753	9.090994532	7.783543961	8.960967268	9.000938949	8.098032083	7.577428828	8.305301776
P. gingivalis	Type_2	Q7MX79_160-189	8.389782995	8.32665995	8.84934495	8.902568373	8.995513509	8.289191308	8.904962632	8.52697567	8.441028837	8.53856204	9.201621296	10.5767508	8.442305559	8.312766623	8.376264556	8.106646821	9.866050425	8.273616304	8.417744347	8.501377899	8.808592968	8.77165876	9.457275634	8.561557221	8.54233743	8.716973312	8.497288914	8.991739858	11.75366676	8.472925113	8.417852515	11.06344694	8.41871757	8.38148749	8.966745761	9.008428622	8.80570254	8.633461018	11.20865644	12.72927213	9.679434986	8.719169396	9.180482992	9.748665928	8.590443104	8.531281478	9.048382076
P. gingivalis	Type_3	Q7MWV7_0-20	6.792050792	6.963684292	7.535628848	7.262521994	7.813781191	6.441435189	8.725133834	6.74880274	7.020348645	7.038420218	8.719855486	7.053308844	11.92288844	6.608002742	8.245336621	6.30709729	7.119884319	6.831739081	8.892059791	6.962633148	7.938777643	7.714245518	7.064130337	6.740240726	7.651051691	12.64741754	6.576741994	7.802075691	12.36572594	7.191620073	7.128345898	12.07398937	7.502018076	6.887082115	7.389191322	7.647131322	6.799134415	7.789681834	8.042902962	7.498395942	7.259957202	7.217406988	6.987651608	7.158035847	7.155278225	13.19450504	7.048363022
P. gingivalis	Type_2	Q7MWU8_440-460	8.160501748	7.900112063	8.527721344	8.673750739	9.415081526	7.798471801	9.090277857	8.261213451	8.721312842	8.25502857	8.42180186	8.879008814	7.804534403	8.055960234	8.122504484	7.528454111	9.565578137	8.185185167	7.702605602	9.305776769	8.008428622	7.751544059	7.837627933	8.719816603	8.992230265	7.971184272	7.943247396	8.450695772	12.21593108	7.794821973	8.218563236	11.35968094	8.389900173	7.625708843	8.231221181	8.671098726	8.443461612	8.443202577	11.82336724	13.01370432	9.580140772	8.43019117	9.089946963	9.244066464	9.311464515	7.74819285	8.84646981
P. gingivalis	Type_1	Q7MWT1_160-180	7.720529291	9.077260805	12.22103322	8.189412772	9.030437243	7.793874212	9.358284895	7.718818247	7.999530296	7.750427854	7.435323	10.49452228	7.689415653	9.836050355	7.663558104	7.614096323	7.943979914	11.51154678	9.236811481	7.865733271	9.850968151	10.7809498	9.838153409	9.527151157	7.648057926	7.353881957	10.83920379	9.222191138	7.786269628	10.5355994	7.717676423	8.201715533	9.807623256	9.995178272	9.618844302	11.02583167	7.83447105	8.158188893	8.953226431	12.92287859	8.285402219	9.25069319	11.55078686	7.790620012	10.51881705	8.022367813	10.2596452
P. gingivalis	Type_2	Q7MWP7_480-500	8.762935644	8.863411959	9.179701791	9.1431706	9.257387843	8.626925794	9.683871869	8.810036014	8.845490051	8.871648599	9.411334436	9.026062297	8.971543554	8.814582466	8.827607346	8.716247871	10.435323	9.398209261	9.59167817	9.505811554	9.437578703	8.942758844	9.060245582	9.244760234	9.327739752	9.022136593	8.784634846	9.393032868	10.76590764	9.020748497	9.195987298	10.07959589	9.09759324	9.544159492	8.978710459	9.568906155	9.92122109	8.827871939	10.49976286	11.5300405	9.480285321	9.491686108	9.265028942	9.302067673	9.155029014	9.107653001	9.225207437
P. gingivalis	NA	Q7MWD9_740-760	5.906890596	11.1067265	12.43215038	4.853829352	11.09589146	6.011227255	10.54182262	8.6797733	7.186526969	5.330916878	6.809500194	12.78379971	6.509115185	12.57961058	3.94641896	5.691161905	5.189824559	13.38256774	11.26131141	5.612254192	11.8716486	13.41855541	12.13627023	11.64366833	5.48112669	7.705632387	12.70419185	11.54994507	6.22881869	13.23693602	4.653442239	10.44423844	10.72451385	6.375039431	12.12247752	13.22598562	5.06608919	6.422064766	8.285402219	14.95808065	8.912639886	10.21006248	11.9553472	5.238404739	10.70800613	6.883661542	11.44220918
P. gingivalis	Type_1	Q7MVZ8_330-349	9.335204237	8.650154214	8.832098846	9.000234795	9.258566034	8.441560942	9.059344461	8.528454111	8.520946008	8.52160044	11.41890673	9.730894647	8.748751925	9.699283249	8.962655054	8.112873857	9.145507636	9.966144913	9.915256964	8.980377626	9.332596058	9.798471801	9.129712327	8.474043894	8.798741792	8.486164624	8.536894745	10.56295787	9.143808349	10.43280286	10.87010781	9.022367813	9.026984441	10.92004265	10.90136975	9.00912879	8.731601885	9.778761617	9.405850578	8.929258409	9.274766392	8.966745761	9.135709286	8.965303306	10.09605624	9.130570563	9.018200179
P. gingivalis	Type_2	Q7MVZ7_260-280	8.133025419	7.463152784	8.512111935	7.981437549	8.395047216	7.51283023	8.146973594	7.777778342	7.825392482	8.061678025	8.119412773	8.259957202	7.372667227	7.539158811	7.464638567	7.318645511	9.448773334	7.77478706	6.807354922	7.653007888	8.005624549	7.829434456	7.854018322	8.093237479	7.622717423	7.360747344	7.864186145	8.44218954	11.04296512	7.754887502	7.613370916	11.02614615	7.608002742	7.532798646	7.459431619	7.969975123	7.910165728	7.547595648	11.39295159	11.89647002	9.769086479	8.250513762	8.658860614	9.074384771	7.637283536	7.603289149	8.425120515
P. gingivalis	Type_5	Q7MVY1_440-460	7.807634921	7.85093419	8.448879411	8.849303104	8.71916558	7.698629182	9.054456859	8.099633679	7.918863237	8.074257833	8.913279693	8.679327101	7.671194898	7.720207076	7.979021257	7.505034821	9.477318327	8.079368835	7.791870682	8.127714017	8.073093712	7.638199787	8.052449918	7.775932283	8.120294234	7.715439802	8.133086356	8.190254124	12.19032123	8.127938265	7.971793436	11.19991235	7.895871595	7.4824134	7.710057721	8.530024588	8.217483621	8.744248862	11.8578289	12.77041254	9.130626517	7.637254894	9.211041829	9.21611319	8.820595225	7.860682166	8.589203326
P. gingivalis	Type_2	Q7MVX8_900-920	8.225755178	7.6794801	7.533506718	8.531026946	8.594494263	7.480147596	7.972065986	8.005114132	7.974153823	7.892059791	8.147898695	8.787902559	7.726063306	7.653007888	7.567783267	7.351140016	9.622218249	7.665335917	7.013259221	7.535628848	7.895919478	7.784932216	8.307511322	8.021358582	7.828857724	7.154357846	7.838057883	8.208123488	12.02894204	7.812031409	7.64320027	11.14175882	7.936102517	7.440680444	7.609346659	8.42282931	8.062168821	8.378984457	11.80819635	12.93720661	9.547069789	8.118469218	8.864748928	9.137456948	8.314943654	7.496944539	8.748497827
P. gingivalis	Type_1-Type_3	Q7MVK0_480-509	8.696222397	7.961656399	8.413930096	7.905172078	8.413627929	7.687000681	8.332835781	8.047902905	7.691494284	8.145386325	9.046929098	8.330596813	9.158249014	8.922265821	8.134059549	7.422665514	8.344612949	8.655658491	8.451505509	7.613657934	8.511470298	8.280107919	8.021574906	7.907319905	7.953780728	8.349676152	8.336665947	9.592590515	9.281764476	8.200723489	9.469205716	9.073376513	8.182394353	9.308176482	7.997985906	8.204221781	8.05721816	8.314825979	8.236014192	8.086704924	8.362570079	7.757747156	8.094643264	8.061467633	8.620481681	9.792790294	8.191588029
P. gingivalis	Type_1-Type_2	Q7MVD3_460-480	9.066823075	8.433490605	8.954725061	8.64123072	8.910710861	8.140016363	8.812906566	8.745139526	8.470196664	8.391536532	9.394852402	9.124356336	8.695070075	9.983123168	9.038669625	8.039916014	9.102095005	9.091315167	9.253954896	8.481982852	8.715494064	8.85260044	8.859958257	8.299208018	8.77448759	8.30295042	8.54127265	10.36393562	8.839203788	8.985324471	10.17503913	8.548997003	8.781359714	10.07754405	8.681398152	9.313501474	8.784337413	8.689680372	9.506352666	8.953931863	8.904429358	8.461293401	8.807062138	8.584279245	10.01642845	8.656587375	8.664366473
P. gingivalis	Type_1	Q7MVB8_50-69	8.792519187	8.139551352	8.911891277	8.899356923	9.259743264	8.103724923	8.682994584	8.230020436	8.348728154	8.150170383	9.356085106	9.63420602	8.778624746	9.170759653	8.966024714	7.764871591	8.787358454	9.657616189	9.537541984	8.451211112	9.370324145	8.770663893	8.57711407	8.262486403	8.330169948	8.442943496	8.62418621	11.33445952	9.098470792	8.83315364	10.68416418	9.185907831	8.778624746	9.36977908	8.800630313	8.917869303	8.382263758	8.64385619	8.674192268	8.555228202	8.862637358	8.424516245	8.513727596	8.48112669	10.074476	9.293280043	8.887728339
P. gingivalis	Type_2	Q7MV60_120-140	8.078951341	7.844653463	8.27395097	8.782452251	9.881011964	7.765976681	9.311067102	8.569349311	8.79398256	8.399171094	7.729280846	9.193443224	7.685099172	8.295233228	8.129283017	7.468691917	10.04092895	8.268347055	7.8008999	9.581326137	8.979758618	8	8.116170654	8.90769187	9.254398778	8.740792672	7.871186534	8.671717965	12.33633918	7.711953706	8.572889668	11.71624787	8.29339501	7.728374061	8.011227255	9.280461478	9.084808388	8.308035592	12.762119	13.04364252	10.08684391	8.340146823	9.25219234	9.187022088	9.686617245	8.297986172	8.850499414
P. gingivalis	Type_3	Q7MV39_340-369	6.916757625	6.514307947	6.838833154	7.571641122	7.333550015	6.347165386	8.145557585	6.684026628	7.011227255	6.97323309	7.254055982	7.001325397	10.71100896	7.658631542	7.314483283	6.340897331	6.868187066	6.919564426	6.900511683	7.21002666	6.708576768	6.759594505	6.550973073	6.766626339	7.767794986	7.220876189	6.896955618	8.49138155	11.35852193	6.780588012	6.892676736	11.85814102	6.747008209	7.062284278	7.357552005	6.674919197	6.586729427	7.770129444	7.185749969	7.23220928	6.877599915	6.715053524	7.06798789	7.267888255	6.26347634	12.49074767	6.76350531
P. gingivalis	Type_1	Q7MV13_20-49	9.576709279	9.163350169	9.558147346	9.484870835	9.242153329	8.949618304	9.6543803	9.162750969	9.265670853	9.201307127	10.49023011	11.06596101	9.097028818	9.766528909	9.396910534	8.985299825	11.70225516	9.787513934	10.30503028	10.30116953	10.38216081	9.360690346	9.48227977	9.185583414	9.284741493	9.316012096	9.072611158	10.60636115	9.356399567	9.343238601	10.82620797	9.322786586	9.306170216	9.64308311	9.462843053	9.085567302	10.2637722	9.717350021	9.614534579	9.369441556	9.388324863	9.785724906	9.290348041	9.936567835	9.534997588	9.35776144	9.92134508
P. gingivalis	NA	Q7MUX5_100-120	9.050057924	7.939805218	8.314278212	8.355520516	7.99348277	7.640523046	8.971101349	8.030454928	7.887806434	7.927550066	9.610457031	8.428199095	9.936637939	9.207952903	8.660955815	7.319845783	8.824346833	9.142696193	9.403012024	7.972869357	8.321581252	8.54630088	7.97375255	7.683264574	8.726873126	8.384700744	8.179526362	9.895517026	10.26975607	8.582069588	9.770600367	10.51683645	8.095599891	8.451845124	8.548080887	8.365312984	7.827525923	8.079279637	8.995441032	8.278270741	8.335390355	7.95419631	7.866565652	7.633833567	8.636624621	11.29170201	8.281484269
P. gingivalis	NA	Q7MUG2_260-280	6.3108652	10.78794789	12.38221872	5.938599455	10.78140525	6.649455789	10.27165755	8.485605722	7.355106344	6.420662048	6.862809527	12.45319917	6.738467619	12.23418541	5.856598441	6.21161795	6.167696901	13.06967353	10.93270689	6.174370906	11.55320262	13.07890132	11.80330149	11.30514341	6.132713922	7.568167258	12.37263837	11.21036695	6.712718048	12.88708308	5.849665727	10.14295795	10.49529987	7.14068778	11.77144362	12.88090146	6.076815597	7.060095434	8.524868154	14.65920619	8.718628006	10.0012518	11.78674609	6.323930448	10.60871685	7.090406517	11.17187177
P. gingivalis	Type_2	Q7MUF8_100-120	7.880974872	7.554588852	8.340254743	7.915607813	8.307511322	7.387625727	8.803250524	7.544086293	7.9861006	7.775984317	7.884864289	8.149285235	7.535628848	7.492581546	7.477942202	7.40398034	9.293994081	7.226193221	7.296290535	7.628694074	8.290018847	7.875958736	7.649746085	7.594494263	7.792642424	7.754280179	7.888743249	8.189824559	10.78960774	7.623382719	7.71674153	10.77561028	7.797956224	7.978320454	7.737170508	8.488935613	7.874841667	8.485646376	10.77298931	11.72292394	9.139086192	8.158494938	8.786715156	8.884864289	7.579487371	7.660158002	8.392317423
P. gingivalis	NA	Q7MUC5_420-440	6.756995165	10.55902481	12.54518042	7.041515062	10.5604334	6.985692163	10.16655954	8.530560348	7.415630591	6.95480853	7.395477764	12.20717491	7.001185939	11.96752965	6.938805776	6.704085651	6.741466986	12.90643573	10.72190866	6.651429409	11.36496977	12.81790932	11.56460079	11.13324363	6.921371182	7.724693349	12.38764891	10.98707698	6.864511993	12.64385619	6.65218455	9.933923554	10.42891109	7.080186381	11.51735859	12.64430696	7.010049545	7.149212293	8.75945022	14.45852129	8.611413141	9.846232666	11.8332022	6.836216497	10.61301395	7.473598951	11.0308849
P. gingivalis	NA	Q7MUA4_320-340	10.64032026	9.06406908	9.598362724	8.993410191	9.404254579	8.606405213	10.14444582	8.788718333	8.94714987	8.742309436	9.315904307	9.55810178	8.6797733	9.179079717	11.29710733	8.491185027	10.68460253	10.72721141	9.637530552	9.199876794	10.11482682	9.993999792	10.50548077	10.57947309	10.34401844	9.090994532	8.795227966	10.18239435	9.492020065	9.306821202	9.948245542	9.393211674	9.204367359	10.00398632	10.57001379	9.244165595	9.879200318	8.708509148	10.21401549	9.574908836	9.359566558	9.536571017	8.938354412	9.864315135	9.787086325	10.08237084	9.251285146
P. gingivalis	NA	Q7MU39_20-40	6.740240726	11.15009344	12.45022712	6.783742365	11.1591833	6.942514505	10.6457403	8.979100359	7.797366767	6.859111191	7.562242424	12.79909761	7.339850003	12.59610503	6.216525414	6.808525466	7.172654794	13.38900794	11.31864551	6.740240726	11.90446357	13.42541858	12.15519196	11.67355	6.658211483	7.880418384	12.73079818	11.59623212	7.295455884	13.25520297	6.522135663	10.51031463	10.78990409	7.092276643	12.17441504	13.26116002	6.715494064	7.197886831	8.598898408	14.96116601	9.066578488	10.28739758	11.97017127	7.177193002	10.74223287	7.469086757	11.47093613
P. gingivalis	NA	Q7MU07_260-289	6.029107141	10.98141217	12.38695196	5.711255475	11.05268617	6.176010497	10.52270945	8.634416494	7.281375716	5.911066272	6.963775659	12.73361408	7.733825887	12.53391159	5.0726278	6.213685387	5.600559356	13.33189664	11.22276866	5.859062071	11.83189238	13.28922328	12.00501425	11.51632096	6.071695525	7.707959255	12.66104224	11.51091463	8.302589259	13.18917326	5.33752495	10.50641539	10.67902106	6.527646985	12.09004048	13.18090236	5.562574269	6.671194898	8.188105018	14.82561991	8.830687426	10.1650162	11.91175019	5.924554349	10.67970957	8.768184325	11.39427628
P. gingivalis	Type_2	Q7MTZ6_350-369	8.51448647	8.050267268	8.301672058	8.658211483	8.568686961	7.876044629	8.3391648	8.400551066	8.281840886	8.428199095	8.413953337	8.496776975	7.88686901	8.493393614	8.455643358	7.755914697	9.632995197	8.47697982	7.893884886	7.979040381	8.582359141	8.153649462	8.239139496	8.266065734	8.094788248	7.601627954	8.187542415	9.015736688	11.0871058	8.077226563	8.051104341	10.82838064	8.083377041	7.8943514	8.38867968	8.186399988	8.305184831	8.030454928	11.53014369	11.98090852	9.782872237	8.38204201	8.972648475	9.686635201	8.238772165	8.119340214	8.584962501
P. gingivalis	Type_2	Q7MTV2_490-509	7.528128483	7.51438531	7.765976681	8.083922484	8.148900219	7.366322214	8.813246761	7.611639626	7.669475648	7.525520809	7.637832402	7.817516671	7.551387841	7.656424863	7.596189756	7.284631343	8.592768466	7.970585271	7.302258115	7.52160044	8.571120576	7.026062297	7.684164178	7.459431619	7.976325444	7.309855263	7.640244936	8.399455958	11.43597405	7.695808269	7.604862058	10.28675026	7.567322342	7.499845887	7.668294079	7.949340382	8.069225972	7.846535104	10.29576893	12.41018632	8.576799243	7.959035949	8.605788149	8.927777962	8.112439507	7.371413657	8.109830654
P. gingivalis	Type_1	Q7MTU0_180-200	9.028498114	7.624142682	8.195460094	9.491137296	8.393543683	7.652588926	9.640890466	7.260751554	7.203173184	7.284080464	9.371776644	9.155360374	7.765345304	10.55287491	8.574728668	6.872125177	8.552120127	10.8220017	10.03184887	7.764397721	9.21119302	8.177419538	7.877393698	7.548546716	7.894384717	7.755364505	8.439385676	10.28060509	9.110390091	8.47022308	9.565646132	7.728892294	7.736160294	9.246401301	8.120793294	8.617073842	8.013222961	7.361943774	8.846161957	8.526918363	9.057411589	7.148294985	7.577428828	7.505528033	11.24232349	7.839653716	8.501268523
P. gingivalis	Type_1	Q7MTQ7_70-89	9.451382851	8.457038806	9.024216237	9.006559846	9.073472154	8.327926836	9.369415589	8.370324145	8.607330314	8.548179712	10.33604158	9.606867837	8.509115185	10.02894204	9.142957954	8.003283651	10.06283317	9.801843058	9.598827934	8.702749879	9.702317005	8.922088802	8.794415866	8.397674633	8.646858678	8.049848549	8.777803243	10.88321604	9.195372207	9.065640521	10.53972427	8.757390009	8.927777962	9.803323919	8.856944204	9.028596777	9.081483438	8.495188809	9.642653443	8.458748363	9.23999624	8.960484681	8.645658432	9.014950341	9.509775004	8.819114636	8.847840356
P. gingivalis	Type_2	Q7MTG1_100-129	9.076815597	8.923327485	9.487122239	9.026918593	8.962069719	8.713018214	9.716819461	8.840328346	9.101788125	9.088788239	9.48093442	10.95419631	8.728892294	9.292814609	8.697215817	8.824958741	10.35527243	9.298553587	9.37286506	9.324502039	9.438346324	8.839203788	8.959173987	8.942095544	10.17990909	8.808734392	9.045369638	9.002011286	10.46330541	8.967226259	8.888960637	10.14765922	8.919076134	9.410602776	8.795575869	9.229162148	9.195284316	9.47761373	10.21579298	11.44072089	9.539989617	9.244703613	9.311748315	10.00030187	9.586705777	9.022169627	9.523981934
P. gingivalis	Type_1-Type_5	Q7MTG0_120-149	9.390629611	8.686250385	10.01292378	9.052762105	9.051597389	8.422365171	9.261423356	8.679731418	8.693735848	8.699200609	9.514291369	10.19202856	8.859312919	10.01322296	9.169567146	8.174569065	9.791860573	9.517106934	9.951909123	8.656169451	9.674696707	8.881987924	8.983197216	8.618385502	8.89978848	8.722563606	9.070504334	10.52489147	9.752619582	9.416345154	10.39093663	8.81148938	9.05353806	10.17108742	9.366478342	9.597387511	8.975847968	9.087273399	9.793603309	8.895034238	9.132224292	8.660759964	9.065704626	8.777137875	10.27496047	9.04945963	9.066858013
P. gingivalis	Type_5	Q7MTA5_220-240	8.829986941	8.153974181	9.154396207	9.672425342	8.839728691	8.118941073	8.725082179	8.72877085	8.172427509	8.503494503	9.432889831	9.089229767	8.093197457	8.241188714	8.12541347	7.94300314	9.946297105	8.669180346	8.148052821	8.465906463	8.454299294	9.158188893	8.383344294	8.309855263	8.587777516	8.174093438	8.298826303	9.361029924	12.52125281	8.51701317	8.420662048	11.2881932	8.400879436	8.264833522	7.89532282	8.460455896	8.413627929	8.975847968	11.64629619	12.92309531	9.465736444	8.206607411	9.628293638	10.39195957	9.670656249	8.352043426	8.843921051
P. gingivalis	NA	Q7MT65_140-160	11.80343925	8.393850085	7.305084585	6.50325786	7.981771124	6.499845887	10.18203958	6.468769483	6.663303952	6.311586151	6.985435372	5.912033899	5.967432138	6.162750969	12.40717291	6.379997151	10.12144101	6.579585323	7.54964717	8.400574523	6.520197722	10.41807848	9.823708424	11.05179157	8.482663925	6.586035535	7.126335733	7.013621771	7.564421722	6.323215641	7.681991319	6.654124525	6.448853766	6.560059829	10.81784021	7.133692684	9.599381561	6.689498855	7.974824272	8.514291369	6.740503584	7.038135129	6.049070607	7.684498174	6.056831223	7.671414697	6.615760988
P. gingivalis	Type_2	Q7MT54_0-20	8.207679923	8.405528297	8.364333661	8.337419177	8.761551232	8.108524457	8.982475086	8.008683268	8.561201143	8.343084746	8.262094845	9.989329986	8.30585448	8.243173983	8.462781099	8.196546244	9.232311901	8.073411292	8.277815724	8.395047216	8.775685096	8.045883737	8.436522274	8.316178662	9.169241745	8.129283017	8.548296496	8.720788364	10.3273485	7.783147071	8.259957202	9.856284039	8.264229326	8.059221537	8.227944065	8.528542906	8.355551318	8.993581736	9.702172685	11.31864551	8.814363981	9.620386467	8.70484682	8.99794926	8.311232274	10.03792127	8.552843726
A. actinomycetemcomitans	Type_1	D0UIW1_510-529	10.02262001	8.377802082	8.98713479	9.195875483	8.821049192	8.149285235	9.056760859	8.260384984	8.221806793	8.135825863	8.988684687	9.508335009	8.913977342	10.04972481	9.470381566	7.562242424	9.033673274	10.18791437	9.889019919	8.386842293	9.45532722	9.152054325	8.729466255	8.270189125	8.69063296	8.412473619	8.866997868	10.73601749	9.475917624	8.759131618	10.72047747	8.807647647	8.728848133	9.546368345	9.014781319	9.125296049	8.71299589	8.56154832	8.811739573	8.804131021	8.99023292	8.573991383	8.524274574	8.2655085	9.94584283	8.848907412	8.659185071
A. actinomycetemcomitans	NA	D0UIS6_180-209	7.815804607	7.082429204	6.741466986	7.14974712	6.519429341	6.595993538	7.154018611	10.40737959	6.948059785	6.894179544	7.742885566	6.914463815	7.091365787	6.964568872	8.508003228	6.571453277	7.450343064	6.85667124	7.031683068	7.252416456	7.034581793	7.160402227	7.709537333	7.978484679	7.536298347	7.035739654	6.822193431	6.529327802	6.770272665	6.865814653	6.933845925	7.272691167	6.813443679	6.673169575	8.766964729	6.588122842	7.355698832	6.506124854	8.647079667	6.839535328	6.926998169	7.049561988	7.427147407	8.971694804	7.071180062	7.089136825	6.523561956
A. actinomycetemcomitans	Type_1	D0UIQ1_350-369	9.267637939	8.253954896	8.250513762	9.580001548	8.775385812	8.043897238	9.540744481	8.253525203	7.922651972	7.822498408	9.74498669	8.991006414	9.998077517	10.43491249	9.554937624	7.701700264	9.136058988	9.771039214	9.791902846	8.159871337	11.19643447	9.278660641	8.467235011	8.42931163	8.231439391	8.521421988	8.524274574	11.06987692	10.20956413	8.77238956	10.09083419	9.329286714	9.256959171	9.380165864	8.723273092	8.787012098	8.582569688	8.298375054	9.26806345	8.312057851	8.674994702	8.245768759	8.087944945	8.432352085	9.020348645	10.51963625	8.590416931
A. actinomycetemcomitans	Type_1	C9R7G3_190-209	8.862379065	8.167418146	8.494855584	8.68474862	8.678013201	7.974892541	8.650752594	7.95419631	8.306061689	8.031586343	9.00398632	9.689997971	8.180737987	9.383884258	9.091655763	7.524215203	8.67271998	9.518489241	8.840253403	8.083922484	8.87036472	8.63420602	8.327552644	8.372502346	8.266396148	8.156504486	8.258958551	11.54653278	8.780266349	8.492520856	10.48045363	8.601461297	8.690289043	9.812311031	8.664743556	8.50779464	8.454299294	8.039832955	8.59058705	8.525194518	8.600532423	8.238802779	8.053473413	8.351307357	9.424691192	8.725366258	8.595257481
A. actinomycetemcomitans	Type_1	C9R7E3_280-300	9.235216462	8.526499239	8.711953706	8.492187015	9.09978612	8.352779119	9.05075562	9.364317078	8.70678378	8.547858506	9.185288427	10.16574449	8.469641817	9.269711121	8.59370235	8.282316239	9.606713646	9.731177583	8.783816759	8.996708858	9.149323731	8.327178356	8.734427375	8.614709844	8.772864381	8.402301511	8.380461065	10.02652344	8.764318728	9.01471793	9.832494484	8.378294856	8.571436644	8.945199953	8.607946718	8.457038806	9.00912879	9.306441496	9.22881869	8.612868497	8.717676423	9.315715658	8.933198855	9.219773551	9.117210185	8.726785814	8.926295995
A. actinomycetemcomitans	Type_1	C9R6W6_330-349	9.714490853	8.986045176	9.370687407	9.788718333	9.578507479	8.81926673	9.312072589	8.928624118	9.013023514	9.350465675	9.81332312	9.936743088	9.075479149	10.9896986	9.474719947	8.616548844	9.965475103	9.400422043	9.656297163	9.330916878	9.307363467	9.462648331	9.220551075	8.921203376	9.484822894	9.853198146	9.269794594	10.8930848	9.624012092	9.496853777	10.78206215	9.149202741	9.26862554	10.12679664	9.343185715	10.1328669	9.515277442	8.916306022	9.29609682	9.222622425	9.430452552	9.264777682	9.431049817	9.809079053	10.00792829	9.304106818	9.432094437
A. actinomycetemcomitans	Type_1	C9R6U2_70-89	9.146742226	7.777778342	8.139551352	8.029914622	8.267637939	7.550396999	8.608674857	7.579487371	7.554588852	7.508515087	8.439925304	9.148592132	7.941447818	9.130921512	8.396215547	7.196993245	9.278027	9.653984993	8.96709523	8.111847	8.583253754	9.45570083	7.98713479	7.799134415	7.903060187	8.321108149	7.568474378	12.02680635	9.053555691	8.250513762	9.848907412	7.504186999	7.806769294	8.789385441	8.176286502	10.38772363	7.976759377	7.609346659	8.668562702	8.656262334	7.887636039	7.907436968	7.427788997	7.922651972	8.976499033	8.535982234	8.745445149
A. actinomycetemcomitans	Type_1	C9R6N8_660-680	9.218765026	8.183635381	8.769286881	8.373227683	8.638435914	7.949826711	8.642352599	8.754052368	8.429406742	8.062495926	8.78108645	9.030207313	8.586214297	9.160081504	8.664743556	7.62935662	8.827342704	9.267567009	9.056411924	8.178249866	9.00539063	8.533329732	8.433237678	8.184875343	8.639039173	8.107653001	8.8522694	10.57404157	8.454299294	8.560332834	10.32286704	8.564467089	8.601770788	11.11080953	8.296916207	8.78108645	8.616548844	8.35645197	8.740624044	8.424866117	9.023754353	8.283860054	8.823632612	8.262094845	9.221989827	8.54399845	8.394105371
A. actinomycetemcomitans	NA	C9R6F9_240-260	8.048363022	8.14974712	8.58154298	9.193861327	8.772989309	8.072924307	8.869243309	8.377013293	8.173563579	8.317001414	9.348325785	8.882643049	8.060695932	8.118469218	8.116107628	7.865311492	9.548997003	8.516058138	9.009446935	8.439169769	8.648439296	7.947304864	8.351943075	8.033923503	8.386842293	8.593815507	7.982475086	8.183522605	12.46535769	8.739320347	8.393877937	11.18149112	8.26166757	7.944645518	8.17990909	8.724823877	8.412473619	8.768485106	11.2739545	13.00528961	9.181716979	8.019338001	9.413243262	9.412088644	8.715494064	7.977800282	8.491488733
A. actinomycetemcomitans	Type_4	C9R6F4_200-220	8.535923342	8.289634692	9.166372336	9.8560364	8.556186698	8.096275911	8.881113961	9.07881795	8.452927584	8.89304867	9.747074048	9.31004468	8.253453575	8.259743264	8.554588852	8.004220466	10.3819034	8.481799432	8.815916936	8.543676312	8.919856487	10.06451824	8.386581053	8.207421114	9.220176764	8.705344396	8.716819461	10.18652697	10.79995612	8.507133914	8.23441829	10.38055125	9.085472459	8.297298428	8.400523698	9.035028162	8.375763494	9.878689584	10.46147945	11.16113188	9.023754353	8.350570912	8.425915222	9.523235222	9.707215316	8.009362103	8.607946718
A. actinomycetemcomitans	Type_4	C9R664_200-229	8.042806705	7.951002636	8.850237258	8.479389131	8.724513853	7.877110933	8.690786545	8.244248731	8.036971196	8.126454692	8.551243111	8.386766454	7.925961146	7.884416734	8.406925024	7.674704842	9.851698674	7.609238325	7.703345449	8.11323805	8.198405434	8.103795412	8.135419684	8.024871561	8.032890019	7.923087823	8.07111631	8.551863278	12.00165789	7.729894796	8.038033955	11.48022016	8.042277178	7.828801899	8.175569671	8.377140546	8.232382241	8.584962501	11.6246923	12.94382635	9.7339447	8.188229892	8.999454523	9.754833637	8.431531303	8.110041221	8.693149682
A. actinomycetemcomitans	Type_2	C9R644_770-789	8.385708357	8.559786772	9.570872187	8.814353576	9.15282806	8.178664851	9.194756854	8.59058705	8.54689446	8.425215903	9.131122017	9.449443464	8.323858983	9.141924657	8.395228091	8.08822036	10.19066248	9.372554168	8.505669801	8.246061923	9.05557296	9.519636253	8.972672142	8.89449299	8.099535674	8.16526594	9.299535123	9.126243533	12.20142383	9.416043493	8.286722764	11.85959025	8.734104742	8.244533734	9.175103958	9.615629637	8.468042135	9.003819049	11.9215886	13.16359914	10.09412483	8.692615502	9.569041829	9.948262927	9.048973334	8.362413528	9.477541456
A. actinomycetemcomitans	Type_1-Type_2	C9R613_390-409	8.51053596	8.504742608	8.991739858	8.89621595	8.844524715	8.398908092	9.483815777	8.554883972	8.67704197	8.746385123	8.688922738	10.06111151	8.431417242	8.677584133	8.477291249	8.404814062	9.826059521	8.539158811	8.299560282	8.716093942	9.469485283	8.566346823	8.576847682	8.52175142	8.637182184	8.490002301	8.913579896	9.029605785	11.04334282	8.406450327	8.553112344	11.02939342	8.736271824	8.637460885	8.588714636	9.05235904	8.578590418	9.139157765	11.2127302	11.89880484	9.666838511	8.809829953	9.483040593	9.479624826	8.889679456	8.611024797	9.049220244
A. actinomycetemcomitans	Type_4	C9R5T4_370-389	9.083116644	7.970498123	8.310819309	8.256101445	8.611024797	7.796187131	8.119412773	7.883754097	8.070486909	8.224878692	8.871205206	9.857980995	7.752456676	9.525342841	7.813781191	7.57330291	9.233619677	7.656912343	7.502741412	7.8843093	7.909074843	7.869243309	8.332138293	9.37996903	7.899768866	8.674673782	8.047867505	8.13442632	11.28776484	7.673710594	8.481982852	10.39738293	8.096116153	7.846060173	9.605311146	9.030917887	8.24230802	7.994867675	11.32453857	12.26380268	10.0982714	8.052321035	8.701700264	9.42282931	8.063149913	7.555983434	9.377604925
A. actinomycetemcomitans	Type_4	C9R5E4_90-109	9.045387369	8.346312254	8.116107628	8.592457037	8.590076632	8.129283017	8.621385909	8.33173127	8.54549106	8.319877355	9.871485259	9.523027261	8.318234662	8.425120515	8.349130411	8.055775412	9.070242943	8.758526079	8.476101794	8.483082887	8.599574777	8.458686232	8.488935613	9.021358582	8.33050951	7.957365909	8.441435189	8.704532473	10.60185518	8.08069642	8.163077836	10.25845897	8.360747344	8.402818282	8.3758293	8.462409318	8.532798646	9.410162225	10.39065753	11.50499951	9.438224793	8.482349624	8.515699838	8.954725061	9.298999822	8.491124278	9.078514742
A. actinomycetemcomitans	Type_2	C9R5B4_420-440	8.843317135	8.649947024	8.971543554	9.094179216	10.13531465	8.342245654	9.872852432	9.133438646	9.653396304	8.8945846	8.388017285	10.21655933	8.353486163	8.880760864	9.095194126	8.056116604	9.316890686	9.584528933	8.738871744	10.73014351	8.681643872	8.064017245	8.366658468	9.780855186	10.38569651	8.657112286	8.430130845	8.795165513	12.2439292	8.635229769	9.229188565	11.34468001	9.159289175	8.309039028	8.627674177	9.796663639	9.534826615	9.400879436	11.82746485	12.99321058	9.815875893	8.546597701	9.460534657	9.361775107	10.30965125	8.112138726	9.457065122
A. actinomycetemcomitans	NA	C9R5B3_230-249	5.807354922	11.1091777	12.40673648	5.247927513	11.06608919	6.189824559	10.509775	8.700439718	7.118941073	5.64385619	6.794415866	12.75801496	6.491853096	12.55314928	4.523561956	5.700439718	5.087462841	13.35107726	11.23302043	5.700439718	11.84038455	13.42272182	12.14752294	11.64925618	5.700439718	7.693486957	12.67308819	11.52160044	6.108524457	13.21204034	4.857980995	10.41996018	10.70390357	6.303780748	12.09011242	13.20304206	5.169925001	6.426264755	8.357552005	14.96154013	8.921840937	10.18115226	11.92999806	5.426264755	10.69087101	6.820178962	11.41732512
A. actinomycetemcomitans	Type_1	C9R5B3_240-260	9.34752071	8.153897436	10.14291929	8.703903573	8.479780264	8.06706762	8.827126143	8.268488836	8.498395942	8.627036375	9.334984248	9.898395264	8.247064399	9.152745767	8.758223215	7.799134415	8.904703036	9.916422358	9.129283017	8.385666342	9.427979414	9.106146518	8.529253068	8.595172699	8.591437345	8.166733701	9.531913068	10.60101101	8.923192408	9.28603263	10.43443869	8.385666342	8.808817953	10.08782443	8.735017461	9.533683681	8.638929509	8.544437613	9.117997209	10.18374815	8.659833765	8.875400309	9.869383533	8.399326481	9.391341244	8.782849332	8.909347641
A. actinomycetemcomitans	Type_1	C9R4U7_580-609	8.730187062	7.816983623	8.083922484	9.367050664	8.164906927	7.900866808	9.912764617	7.147204925	7.171593822	7.140403757	9.759333407	8.842874103	7.424166289	10.7401321	9.242578689	6.8958277	8.587465008	10.39874369	10.19987679	8.028366554	9.634054722	7.731319031	7.829722735	7.687667284	7.814849459	7.621441413	8.711380184	10.40771035	9.516028283	8.404431999	9.912889336	7.559058369	7.669475648	9.265810362	8.487170103	8.55426907	8.092316691	7.437405312	8.826018766	8.523235222	9.465906463	7.472352377	8.018200179	7.396604781	9.959760497	8.346513733	8.575854349
A. actinomycetemcomitans	Type_4	C9R464_100-120	8.990103964	8.710375971	9.147522944	9.199672345	8.911391988	8.493104893	9.276996739	9.338318553	8.766528909	8.779308974	8.872097687	10.80367708	8.663335723	8.864959915	8.741045577	8.374224426	9.792281927	9.554828641	8.77128312	8.797458886	8.763419874	9.406470769	8.940864139	8.765493308	10.24740836	8.520864183	8.999823879	10.75457438	11.3605042	8.888553008	8.622966945	11.02297459	8.837627933	9.530162453	8.987086329	9.564387696	9.188743368	10.00729012	11.72823941	12.26678654	10.06027373	8.900300786	8.828334861	9.884170519	10.07781712	8.82376528	9.27058734
A. actinomycetemcomitans	Type_1	C9R414_440-460	8.873224374	8.214319121	8.755364505	8.718165887	8.524681626	8.027511116	9.221759723	8.644371346	8.145750229	8.327713024	9.103100433	9.340168022	8.183103643	10.11318403	8.826321488	7.722563606	8.46089465	9.12854676	9.136991112	8.342709657	9.055476125	8.721587493	8.311910461	8.602831399	8.103662486	7.936217267	8.594591202	11.08769961	8.986857848	8.734225738	9.909678827	8.124121312	8.356923516	9.432691024	8.861086906	8.838978771	8.680233924	8.865512354	8.745074026	8.32931584	8.592723981	8.349992013	8.980343622	8.474285378	11.58486186	8.450916654	9.338577224
A. actinomycetemcomitans	Type_1-Type_3	C9R3Y2_60-89	8.707968078	7.844751911	8.899978832	8.461118277	8.504994196	7.678237646	8.773042216	7.808869563	7.861269399	7.775174516	8.470957872	9.233478699	8.160168035	9.768670851	8.758615145	7.49514961	9.498907854	9.020898258	9.086214295	7.989686674	8.829349656	9.739383529	8.209166633	7.90830431	8.225703635	8.175219301	8.5487086	11.5721429	8.961705031	8.439525364	10.04551878	8.237280269	8.206296168	9.041014876	8.131403069	10.08042567	8.315815534	8.157198304	8.600350221	9.227828266	8.189824559	8.579426867	8.584299345	8.09213529	8.917986272	9.046161046	8.676994122
A. actinomycetemcomitans	Type_1	C9R3P4_440-460	8.975561406	7.789207575	8.109917692	9.20032648	7.973458213	7.849665727	9.206200388	7.686967343	7.575917361	7.338662111	8.010108453	8.842769366	8.662965013	10.14550764	8.681121258	6.94641896	9.095221181	10.00262752	9.798309782	7.567322342	9.258644546	9.025877797	8.221426007	7.760220946	8.063215295	8.023107467	8.347842794	11.55918587	9.401875036	9.119632847	9.678424083	7.761551232	7.92520825	9.425006041	8.244443124	9.131171025	8.324630615	7.602884409	8.601399391	8.670774256	8.629599478	8.075746538	8.255815423	7.71744795	9.570741202	8.325230488	8.314998566
A. actinomycetemcomitans	Type_1	C9R3K6_580-600	9.496162408	8.978600468	9.838112995	10.07825347	9.826792908	8.873917282	9.586551133	aug.97	9.179334959	9.260467236	10.09356993	10.74211507	9.125115383	9.617679372	9.501990248	8.816245231	10.73171066	9.703637418	10.29735722	9.573210206	10.07166862	9.366490351	9.418987793	9.13422884	9.313406335	9.213758524	9.456275426	10.39899029	9.554441269	9.410858996	10.31584626	9.34957895	9.300616556	9.446606171	9.644965529	9.548229122	9.597049783	9.318108224	9.178952078	9.2770191	9.275587322	9.914960026	9.180482992	10.02641704	9.949265547	9.327466278	9.733536856
A. actinomycetemcomitans	Type_2	C9R3I3_20-40	9.423784421	8.34227674	8.597883259	8.685226624	8.810279503	7.991779493	9.325407676	8.743610437	8.175833038	8.219608568	8.400879436	8.950224494	8.207236222	8.14974712	9.525342841	7.930737338	9.841778753	8.365129411	8.010718817	8.327654706	8.684907973	8.665981852	8.739627205	8.842921708	8.346312254	8.347118003	8.092276643	8.517132505	11.92403643	8.231002938	8.120826949	11.03423623	8.327246415	7.960001932	8.824235549	8.726063306	8.505270239	7.958420896	11.46681804	12.78960774	9.63629505	8.909620388	9.033923503	9.307925235	8.467975994	8.159871337	9.059467374
A. actinomycetemcomitans	NA	C9R2Z9_140-160	9.185288427	8.530406337	8.951770389	9.030896993	9.153763122	8.376125389	9.301305652	8.560332834	8.547858506	8.379739357	9.396069558	9.178457373	8.419609114	9.961570276	9.301877205	8.092757141	9.113959162	9.557942287	9.589339044	8.776158834	9.707215316	8.883406986	8.764871591	8.49818437	8.680066442	8.266396148	8.957585762	10.61332905	9.315715658	8.981329429	10.29174628	8.515371318	8.791976821	9.322491538	8.877284134	9.151228	8.899105122	8.918614818	9.133784409	8.789261925	8.970345601	8.671541067	8.706208199	8.525847026	9.628749297	8.682994584	8.889757446
A. actinomycetemcomitans	Type_1	C9R2W4_520-549	9.049220244	8.208328165	8.760783909	8.635229769	8.611876029	8.114943578	9.078458758	8.322621532	8.370016698	8.257387843	9.380710803	9.434628228	8.564882306	9.402356179	8.984089764	7.789408242	8.713188211	9.452162026	9.157152568	8.438791853	8.768184325	9.011657333	8.832159721	8.271822131	8.91381001	8.078048143	8.564882306	11.12710147	8.760528044	8.953301061	10.53153142	8.878876219	9.519333833	10.52356196	9.114543218	9.385862401	8.75771053	8.454694737	9.032999365	8.471675214	8.796414059	8.336077352	8.824346833	8.396604781	9.579315938	9.043553143	8.739650807
A. actinomycetemcomitans	Type_1	C9R2K1_260-280	8.603214205	7.931065783	8.506913605	8.523126294	8.872931337	7.862809527	8.987106073	7.670459549	8.196670425	7.926790153	8.829194179	9.084070172	7.94284028	8.838503621	8.669278787	7.512191764	8.871220766	9.536571017	8.724134845	8.067284959	8.82831282	8.229352923	8.253190909	8.174648321	8.221318588	7.980139578	8.288737931	10.94332881	11.0167696	8.393032868	9.789171341	9.925472021	8.295641403	8.859534786	8.09128845	8.463297302	8.368021359	8.187352073	10.0104504	11.76636786	8.843572153	8.355351096	8.838503621	8.654238208	8.815027426	7.840603104	8.484487267
A. actinomycetemcomitans	Type_1	C9R2H8_200-220	9.356609169	8.484966711	8.659995892	9.686125298	8.796734939	8.487840034	10.00482238	7.696967526	8.006426269	7.910749791	7.916306022	9.456501098	7.616286273	11.23464638	8.993949264	7.244533734	8.884388597	9.54964717	11.02711613	7.662286895	10.50112632	8.470804109	8.008028374	8.257387843	8.145386325	7.739057273	9.221241855	10.73966008	10.74285075	8.862194541	9.771961016	7.652076697	7.896548651	10.23806347	8.721343362	9.087652258	8.680233924	8.047513461	9.116715264	8.836275829	9.672425342	7.684999023	8.025139562	7.725001003	10.44420146	7.778546528	8.785335693
A. actinomycetemcomitans	Type_1	C9R2E6_0-20	8.476668324	7.770727416	8.020232069	8.132450296	8.212075427	7.550450818	8.032151718	7.460062029	7.57102331	7.790411159	8.580620954	8.92321319	7.713188211	8.752830916	8.60988904	7.270385183	8.727920455	8.398908092	8.547191158	7.921154321	8.134031332	8.393637968	8.062772649	7.883583222	7.721099189	7.764106032	7.87036472	11.08189308	8.09072317	8.147400637	10.15919212	7.831429057	8.224372785	9.272719496	8.276124405	8.18258535	7.891550049	7.599912842	7.978600468	7.998264949	8.511144435	7.530781463	8.06608919	7.721099189	8.770473308	7.830941742	7.743021894
A. actinomycetemcomitans	Type_1	C9R2C5_290-309	9.441906705	8.371932183	8.72694796	9.160411706	9.556232324	8.177419538	9.033816267	8.357237795	8.45767402	8.337940413	9.14265412	9.5042515	8.6794801	9.65450817	8.889395314	7.824276884	9.99859043	9.924070186	9.276789089	8.365385095	9.30833903	10.04605211	8.850856561	8.393850085	8.445901658	8.51400951	8.870805035	10.74008189	9.068778278	9.01441906	10.4149117	8.302149294	9.054313599	10.01412013	8.574998912	9.157346935	8.725487989	8.852863866	8.91395792	9.147204925	8.983197216	8.696470816	8.876078371	8.538327526	9.09237962	8.677467972	8.800206574
A. actinomycetemcomitans	Type_2	C9R2A7_60-80	8.327450575	7.940113348	8.31453175	8.610521561	8.619553069	7.877353858	8.404173926	8.268914096	7.988426486	8.212109448	8.754735695	8.793085989	7.962370242	7.902512155	8.041907999	7.737477824	9.438697358	8.051085322	7.743916384	8.154357846	8.104956077	8.25245041	8.029161715	8.068778278	8.054295977	7.778674519	8.076329759	8.685226624	11.71584502	8.004858855	8.125296049	11.16467842	7.981956411	7.594833521	8.026146152	8.38252578	8.397188435	8.166048932	11.35697709	12.75359664	9.59211722	8.357951809	8.859393602	9.578544237	8.219388561	7.823946171	8.603626345
A. actinomycetemcomitans	NA	C9R285_120-140	7.203755832	10.20375583	12.55624658	7.266786541	10.24584977	7.365593396	10.10830664	8.225609134	7.609794354	6.973458213	7.230420795	11.91148562	7.06698611	11.5739627	7.328674927	6.906890596	7.565419468	12.66566901	10.42057433	6.713100067	11.03439778	12.38379428	11.18435882	10.71130848	7.338364985	7.631783357	11.93504224	10.5999903	7.346513733	12.24997759	6.714245518	9.461990951	10.39356922	8.014950341	11.18348031	12.38203854	7.148900219	7.937128568	8.678893519	14.13172971	8.573962703	9.802650989	12.03012108	6.886712714	10.64745843	7.801977745	11.0390904
A. actinomycetemcomitans	NA	C9R278_70-89	7.26385602	7.192909219	6.987264012	7.488342278	7.398209261	6.868050854	7.389631339	10.62216624	7.187352073	7.095397023	7.934059395	7.517177253	6.878050913	7.718104713	7.644306962	6.849405101	7.359200485	7.020979939	7.025831668	7.703471046	7.285980106	6.755722154	7.547858506	7.353698209	7.396604781	6.315149562	7.966144913	7.900112063	7.266200912	7.385323176	7.246146775	7.235415936	7.095397023	8.270295326	8.957646215	7.194756854	7.806549622	7.085472459	7.641148597	7.219773551	7.377752795	7.404609398	7.940680648	9.316422966	7.544481522	7.320236445	7.06608919
A. actinomycetemcomitans	NA	C9R278_80-100	8.658211483	7.64385619	7.900866808	11.44604941	6.820178962	7.442943496	8.055282436	8.965784285	7.357552005	8.060695932	8.247927513	8.276124405	8.569855608	7.845490051	7.845490051	7.209453366	12.29059489	8.214319121	8.46760555	7.95419631	8.971543554	12.20579325	7.199672345	8.238404739	7.64385619	7.22881869	8.475733431	10.25620869	8.861086906	9.8008999	7.839203788	7.50779464	10.2632692	7.826548487	8.092757141	9.005624549	8.303780748	9.477758266	8.527477006	8.531381461	8.495855027	7.499845887	7.276124405	9.48984796	10.77478706	7.247927513	7.257387843
A. actinomycetemcomitans	Type_5	C9R256_70-89	8.416345154	8.586839788	8.871685264	9.065319958	9.290348041	8.456501098	9.37721053	8.666350828	8.71596199	8.847281106	8.48093442	8.671920108	8.460602162	8.420261021	8.460602162	8.175282212	10.0543136	8.084808388	8.407267764	8.398743692	8.697464066	8.32931584	8.56414949	8.605214925	8.373797335	8.319672121	8.559240504	9.0819589	11.65585012	8.487552959	8.548546716	11.58492896	8.497566748	8.502689758	8.630137088	9.261591258	8.540266447	8.786503017	11.91422494	12.32198847	10.27429495	8.585230834	9.277951548	10.14046462	9.45767402	9.053150135	8.943979914
A. actinomycetemcomitans	Type_1	C9R1V8_120-140	9.016576175	8.56414949	8.901872521	9.097373769	8.753216749	8.335390355	8.976086726	8.692324899	8.699572453	8.71539006	9.515699838	9.421363578	8.6797733	9.851358649	9.043938651	8.254241287	9.247334178	9.601461297	9.189206835	8.859793589	9.011926066	8.72877085	8.974653585	8.703615236	9.001877287	8.626013177	9.026292888	10.42678889	9.101100249	8.671246188	10.06866633	8.217957698	8.991758024	8.92530717	8.58182825	9.297871571	8.805206455	9.093857679	9.138485138	8.873700432	8.836313405	8.729620744	8.949583567	8.894817763	9.109395387	8.939579214	8.794686617
A. actinomycetemcomitans	Type_2	C9R1V0_370-389	7.885187935	7.912889336	8.09011242	8.074587496	8.572384435	7.909893084	8.265224337	8.170342388	7.955649908	8.053473413	8.062945574	8.164487965	8.490850877	7.882133533	7.673603533	7.851749041	8.769286881	7.897845456	8.153552032	8.06698611	8.289250434	7.786269628	7.78844646	7.748751925	8.088788239	7.918366356	8.09978612	9.651201216	10.24257869	7.780266349	8.105472056	9.560173588	8.002815016	8.30340024	7.530081149	8.183635381	8.304161156	7.839728691	10.04905439	11.51274046	8.593079828	8.298444486	8.890517626	8.742870796	9.553949217	7.866763767	8.129283017
A. actinomycetemcomitans	Type_1	C9R1P1_100-120	9.212699025	8.298826303	8.817516671	9.428185671	9.211279947	7.979186989	8.598362724	8.517997385	8.060695932	8.133142212	9.077483357	8.987264012	8.075479149	9.354249382	8.865733271	7.664150952	9.700873155	9.175757447	8.999765167	8.596500381	8.55234889	9.829326336	8.502831804	8.283088353	8.641148597	8.087904776	8.791162889	10.53843146	8.731036122	9.160921868	10.11894107	8.458064783	8.823632612	9.147204925	8.834207664	8.741466986	8.558739576	8.836313405	8.680945509	8.519963803	8.75627832	8.540773829	8.554908562	8.302638924	9.565578137	8.339478892	8.664150952
A. actinomycetemcomitans	Type_1	C9R1J3_230-249	9.132071249	8.396604781	8.420662048	9.273601362	8.754887502	8.242380204	8.99364606	8.375763494	8.014950341	8.12498288	9.530081149	9.595879065	8.637228638	10.18580462	9.203348003	7.908892949	9.649405889	9.864959915	9.502168801	8.704191853	9.705920322	9.681091968	8.596500381	8.474043894	8.757112167	9.926295995	8.992230265	11.35965806	10.18539168	9.040746342	10.74553428	8.602389572	8.89431253	9.388734866	8.971543554	9.618385502	8.622661968	8.371413657	9.084365504	8.602389572	8.967226259	8.816183681	8.832098846	8.396961487	9.201511345	8.957343922	8.746514321
T. forsythia	Type_3	G8UR08_80-100	6.293913719	6.215439661	6.221401219	6.756941161	6.089093927	5.632715632	8.508404273	6.209453366	5.998264949	5.791413378	6.089093927	6.079279637	11.80636372	6.051104341	7.449942251	5.47697982	5.991303801	7.170695466	7.971985624	5.928916902	6.209453366	6.36160642	5.830941742	5.676770812	7.51993861	9.689326044	6.097221808	5.912428779	12.08692724	7.126902986	6.588426356	12.39627544	6.236198221	6.06608919	7.721099189	6.216932361	5.825081091	6.594181031	7.730535454	5.854149134	6.31636857	7.053612649	6.387023123	6.001732967	5.725825037	13.0384442	6.331606009
T. forsythia	NA	G8UQS3_100-120	6.26052755	10.3558099	11.68664642	7.035257325	10.35093918	5.992466327	10.09693473	8.36486421	6.864186145	5.87036472	6.434628228	12.0450486	6.426264755	11.79614103	4.996238081	5.559695742	5.8008999	12.62798978	11.35727707	5.462161411	11.09956698	12.6594385	11.37095979	10.88861642	6.108524457	9.528291306	11.92783968	10.8450326	6.479780264	12.45236995	5.834997677	9.686792305	10.16207657	5.818049523	11.34133349	12.4429219	6.303780748	8.309097346	9.071685811	14.18205159	8.507133914	9.527477006	11.20462209	5.491853096	9.996120363	6.63420602	10.71410239
T. forsythia	Type_5	G8UQL3_20-49	8.152089791	9.710607775	10.92141184	8.685557457	9.992175784	7.88123164	9.703437769	8.653396304	8.30833903	8.199672345	8.781107472	11.16059871	8.054447784	10.92415586	8.245004118	7.75771053	9.334531147	11.70789002	9.986279648	8.187161706	10.45663084	11.64590087	10.52103412	10.10490111	8.398579273	8.020873124	11.0968165	10.13506795	11.67465064	11.56885136	8.10490111	11.2217033	9.532655628	8.155596682	10.61803248	11.69063601	8.436551394	8.553112344	11.24817847	13.6260161	9.329710107	9.208515759	10.67055412	9.020125198	9.700373024	8.338479271	10.16847927
T. forsythia	Type_4	G8UQE1_110-129	7.031061154	6.782296224	6.658211483	7.231564067	7.004822383	6.593524514	6.669391282	10.24359904	6.946697445	7.116715264	7.612605256	7.130018898	6.645915712	6.785102115	7.201773867	6.427462509	6.209453366	6.427462509	6.944189137	7.307038133	6.973184845	6.658211483	7.385554297	7.334752135	7.242493627	6.016012318	7.182039578	6.645915712	6.769129425	7.074523786	6.681489424	7.381233924	6.851749041	6.887002965	8.30018911	6.740503584	6.961656399	7.172784656	6.413023406	6.786969682	6.720122084	8.042050179	7.258061213	8.586303669	7.138820319	6.929047009	6.597786541
T. forsythia	NA	G8UQ56_410-429	5.977279923	6.882643049	6.285402219	5.754887502	4.700439718	6.50779464	7.199672345	6.930737338	6.523561956	5.129283017	8.194756854	6.988684687	6.426264755	5.321928095	7.21916852	6.022367813	5.857980995	6.303780748	6.658211483	5	6.584962501	2.321928095	4.906890596	7.257387843	7.17990909	4.459431619	6.22881869	6.50779464	6.357552005	6.807354922	6.129283017	5.95419631	6.523561956	7.076815597	7	5.727920455	4.523561956	4.857980995	6.285402219	7.330916878	6.832890014	7.375039431	7.707359132	6.781359714	6.930737338	6.392317423	7.011227255
T. forsythia	Type_2	G8UQ56_420-440	8.225609134	8.145386325	8.546159516	8.321069092	8.705056346	8.030535773	8.685666551	8.258958551	8.45767402	8.271018301	8.307255031	8.463135087	8.287382583	8.15264701	8.242039878	7.906031593	8.846087317	8.131979415	7.992466327	8.319349551	8.400472872	8.428858633	8.478817761	8.141742234	8.285842535	7.602389572	8.268347055	9.299971147	10.60141708	8.127073119	8.391703902	10.00929545	8.334539333	8.244760234	8.040485434	8.568046586	8.459626775	8.062238921	10.06781846	11.46493466	8.841601786	8.423866259	8.859312919	9.214897286	8.293745327	8.223771891	8.41221698
T. forsythia	Type_1	G8UPY1_340-369	8.538050325	7.596722214	8.454152387	8.822001698	8.042831916	7.57886685	9.163110519	7.668378509	7.255141004	7.892217531	8.486308307	8.56931314	11.47196547	9.439286723	8.441758531	6.965234582	8.202706896	9.370583627	9.711789866	7.833191297	8.80582063	7.927072453	8.535275377	7.565147424	8.430850756	9.172546567	8	10.01488394	11.58811227	8.30833903	9.490230106	11.24357071	8.629703547	9.207711611	8.346619259	8.567865559	7.990036411	7.525054657	8.976325444	8.257163316	8.488987763	7.791007802	7.748831776	7.785413544	9.310504589	12.03813513	8.045954633
T. forsythia	NA	G8UPD2_620-640	8.130570563	10.05078396	12.67043496	8.49285462	9.933229597	8.260625556	10.11268385	9.022714573	8.613559278	8.268542	9.907266249	11.74884799	8.178664851	11.23679903	8.20548782	8.035486451	8.366048951	12.57739932	10.53107681	8.037203741	10.94973554	12.06611022	10.95510498	10.61539974	8.174301544	8.932214752	11.71641759	10.49410555	9.335250768	11.93905115	8.091765939	10.15331452	10.37150441	8.598982971	10.8977982	12.09147671	8.221285018	8.385053488	9.87872151	13.9371439	9.10525378	10.05477388	12.00947875	8.754469995	10.82659814	8.618156048	10.97091475
T. forsythia	NA	G8UNP7_340-360	7.081739476	10.83240319	12.51730977	7.258837788	10.87190524	7.477602611	10.47276893	8.785389591	7.778329901	7.335733894	8.018093158	12.55899094	7.299560282	12.33736459	7.470111317	7.070224175	7.572190067	13.20546432	11.07732929	7.116543905	11.69686724	13.07958735	11.82676236	11.43911163	7.081739476	7.942063311	12.58333595	11.35564757	7.52175142	12.98265084	6.907815104	10.310438	10.72077043	7.601627954	11.89877578	12.99295195	7.216186204	7.47697982	8.73366721	14.68933024	8.941160498	10.29815071	11.96220084	7.080100049	10.75295954	7.556358668	11.33603442
T. forsythia	Type_2	G8UNM4_40-60	8.588714636	8.556825341	9.411864027	7.8008999	8.814048332	7.531381461	8.347252251	8.069673528	7.783543961	7.770939138	8.25542205	9.93024453	7.548179712	9.548340288	8.762935644	7.37721053	8.636624621	10.03158634	8.47370575	7.345774837	9.101319154	10.55610685	9.332782513	9.183221824	7.874981348	7.729620744	9.577586181	9.144658243	9.889377206	9.926172429	7.855906667	9.716104937	8.4895135	8.470997734	9.24198315	9.97238153	7.812177306	7.661778098	10.20191969	12.0994848	8.962173031	8.371776644	9.300161866	8.596810938	9.178042329	7.505811554	9.117859511
T. forsythia	NA	G8UNH0_40-60	6.098032083	11.09901899	12.42444517	4.714245518	11.08555545	5.971543554	10.53509308	8.68474862	7.167418146	5.379378367	6.846273911	12.77548168	6.527477006	12.5714564	4.14974712	5.721099189	5.139551352	13.3675342	11.25587688	5.471675214	11.86307312	13.42169504	12.13675086	11.64340528	5.707359132	7.723234301	12.6920842	11.53867395	6.2644426	13.23069598	4.826548487	10.44695404	10.71922837	6.343185715	12.1075236	13.21871458	5.071462363	6.458406613	8.317129926	14.95742234	8.935349243	10.19260105	11.94834442	5.330916878	10.70136062	6.874212935	11.43368323
T. forsythia	Type_1	G8UN54_330-349	9.15945091	8.013089999	8.189412772	9.309855263	8.945199953	7.8522694	8.17450962	8.038004444	7.921840937	7.976802763	8.448116305	9.190442019	8.007961655	8.880603904	8.441215096	7.440869168	9.836707889	9.425215903	8.607330314	7.994353437	8.691743519	9.702749879	8.132713922	7.994353437	8.107217076	7.620830749	8.251482411	10.44449729	8.412569847	8.687084024	10.15165083	7.776981273	8.539481959	9.380821784	8.149323731	8.390885467	8.193114629	8.396247988	8.347252251	8.312126628	8.722807531	8.191470532	8.62844554	8.32305476	8.993174283	7.89431253	8.297680549
T. forsythia	Type_2	G8UN46_480-500	8.26873692	7.90438374	11.0172724	8.389093522	9.502003002	7.839728691	8.662371677	8.193935975	8.044849444	8.147204925	8.171176798	8.705344396	7.875493396	8.142107057	8.169089867	7.59058705	9.443979543	8.590898883	7.786814144	8.084365504	8.153552032	7.919359948	8.19064778	8.166999913	8.09011242	8.443288927	7.840253403	8.124121312	11.92947418	8.469302639	7.965784285	10.99917792	8.428011148	8.262486403	7.991049373	9.220781371	8.253453575	8.163649676	11.49851683	12.96545363	9.390527256	8.212293717	9.048259803	9.092977316	8.659698644	8.048032696	8.520291279
T. forsythia	Type_2	G8UMK7_160-189	8.439111634	7.976398888	8.079279637	8.661504056	8.029181025	7.721099189	7.812794396	8.118541821	7.975076326	7.88686901	8.586406785	9.197783753	7.845007464	8.102076647	8.508404273	7.671336926	8.613576986	8.162584992	7.338479271	7.867991475	9.546746088	12.90079425	8.221029342	8.173773217	7.864186145	8.117343404	7.962228657	8.866803387	10.2056053	7.995658453	7.937090833	9.603055659	7.949714496	7.577428828	8.256299427	8.162197639	8.150918931	7.924355738	10.12242982	10.98649845	8.937090833	8.384036519	8.375373659	8.861325545	8.273257648	7.928005822	8.461951611
T. forsythia	NA	G8UMD1_370-389	7.714245518	7.330227418	7.71107127	7.671881237	8.453428937	7.387023123	8.825081091	7.466978428	8.475733431	7.349408831	8.687039148	7.500458887	7.463209958	7.576266302	7.809335286	7.717412797	9.437351957	7.392317423	8.155207448	7.366322214	8.765381738	7.626551457	8.531381461	7.303078194	7.651603708	8.127299931	7.572773092	9.378378232	10.39899029	7.069398125	8.118941073	10.04638948	7.45816997	7.628235209	8.433344691	7.542734265	7.875099529	7.942514505	10.06412091	11.45457612	8.61499292	7.75950413	8.54303182	9.82483638	7.537965021	8.498005323	7.784383176
T. forsythia	Type_1	G8ULU5_70-89	9.658623466	8.211326753	8.751801522	9.628094972	9.176077228	8.136005193	9.462580921	8.135610637	7.732624047	7.976839473	8.399565506	9.208328165	8.053194901	10.24445532	9.205887215	7.38436867	8.934824938	10.12193194	9.795789921	8.27648235	9.356536618	8.842592102	8.477602611	8.183349085	8.31636857	8.136005193	8.477913905	11.42642605	9.393637968	8.611308597	10.4963929	8.265344567	8.322274855	9.648288436	8.488767116	9.420608071	8.569855608	8.158318382	8.689997971	8.82947881	9.154233904	8.255936439	8.416878708	8.001732967	10.05465649	8.354842717	8.717412797
T. forsythia	Type_1	G8ULU0_420-440	9.269321519	8.454642017	9.093857679	8.82416321	8.834207664	8.281930027	9.283281317	8.465906463	8.539805035	8.679186839	9.269711121	9.308149389	8.687958826	9.744973953	9.201715533	7.933198855	8.901872521	10.26571271	9.409214124	8.612254192	9.055508404	9.257387843	8.72848744	8.418555411	8.805475189	8.488174882	9.05166212	10.76763273	9.139124961	8.725650281	10.9234513	9.400167873	9.562560444	9.666667841	9.222191138	9.256012069	8.76763273	8.587777516	8.820178962	8.772589504	8.928271613	8.685332826	8.74090508	8.856425529	10.16668616	9.551387841	8.902877533
T. forsythia	Type_1	G8UL95_260-280	8.887982133	8.171176798	8.520946008	8.503494503	9.097154264	7.888235883	8.457722871	8.073248982	7.825488851	7.821773982	8.860052345	8.852789572	8.18611424	9.381182413	8.828929828	7.441560942	8.614403116	9.27321281	8.950069814	8.166999913	8.561287945	8.876772721	8.270684665	8.113308077	8.468624043	8.248322935	8.477083637	10.62052532	8.89532282	8.992702351	10.35489215	8.029287227	8.492520856	9.59463563	8.56414949	8.637530552	8.459431619	8.220378328	8.423816248	8.453270634	8.709083813	8.480790201	8.289634692	8.103724923	9.082814338	8.198445041	8.28771238
T. forsythia	Type_2	G8UL86_880-900	8.15936681	7.728940868	8.131342539	8.433794059	8.889808137	7.704595348	8.289557848	7.931328485	8.059344461	8.09037711	8.861552216	8.182890893	7.765203207	7.675604253	8.171176798	7.589463893	9.800738154	7.559950613	7.56414949	7.825594849	8.119459934	8.35645197	8.032045727	8.015415052	8.168922782	7.777090896	8.194018084	8.628992257	11.82249117	8.081350281	7.75788999	11.30910682	7.95070169	7.856736756	7.732337045	8.106170317	8.016808288	8.054739967	11.46806396	12.90085738	9.672955647	8.178913785	8.83904628	9.585525943	8.835892502	7.8899602	8.534108305
T. forsythia	NA	G8UL51_350-369	9.079484784	7.965303306	7.986790143	8.383344294	8.671541067	7.723376529	8.500177961	7.931229977	8.105908509	8.093637638	9.177419538	9.840122243	7.804131021	9.043483039	8.057991723	7.572384435	9.348912536	8.463183753	7.966745761	8.086578566	8.324555614	8.236014192	8.447772028	9.262094845	8.503825738	7.998120267	8.677426023	8.465906463	11.06367595	7.948367232	8.579944426	10.56120838	8.017736364	7.89077093	8.796039609	8.360115494	8.381182413	7.924317667	11.31160642	11.80846148	10.07659294	8.365228849	8.99906044	9.720529291	8.798471801	8.117643101	9.436017438
T. forsythia	NA	G8UKM5_80-100	7.842874103	7.767080925	8.364134655	8.361578303	8.437058469	7.762105156	8.82416321	8.046669305	7.907391444	8.105472056	8.300733873	7.884170519	7.931722449	7.74090508	7.856425529	7.681238412	8.720529291	7.626925794	7.939089418	7.941047606	8.343925939	7.989157934	7.962414063	7.757667798	8.127994321	7.270684665	7.670066069	8.266786541	10.4172372	7.803593003	7.951284715	10.11004824	7.923822661	8.227615943	8.182394353	8.166999913	8.014950341	8.076370252	10.2991126	11.35406568	8.695228291	8.360481336	8.64415672	9.194141239	8.855906667	8.083036035	8.024216237
T. forsythia	Type_1	G8UKL6_350-369	9.151946737	8.387442964	9.701595261	9.567322342	9.184710076	8.212050477	9.240950298	8.154818109	8.201633861	8.093813673	9.246503098	9.285864547	8.508323003	10.34207467	9.073606041	7.756667509	8.944858446	9.783762204	9.787576121	8.411087227	9.322228625	8.81035741	8.731997787	8.179245629	8.797229193	8.212050477	8.986221294	12.5020859	9.533719071	9.135281758	10.25171909	8.396604781	8.752882366	10.10206318	8.894009304	9.111309583	8.742590143	8.448460501	9.255815423	8.740342954	9.073248982	8.250772132	8.533459524	8.432959407	10.53099149	8.74348804	8.778734244
T. forsythia	Type_1	G8UKK1_200-229	9.397745928	8.449286235	8.865423978	9.55956829	9.187681983	8.224644873	10.04557766	8.496920336	8.685332826	8.167919866	9.950507296	9.742477867	8.464341533	10.6341455	9.219813877	7.706438459	9.05166212	10.68375493	10.15439621	9.802839441	9.613482541	8.664625055	8.602389572	8.751990299	9.662490364	8.669593751	8.75087444	10.80708654	9.554333032	9.027537445	10.17924563	9.13099949	8.865630181	10.00627932	8.661303058	9.406984438	9.105210121	8.760886243	10.11703698	9.013089999	9.517669388	8.189165644	8.565038592	8.266786541	10.82273015	8.690230833	8.947588239
T. forsythia	Type_1-Type_3	G8UKC9_240-269	9.236526786	7.460602162	8.294292528	8.095773755	8.379378367	7.314825979	8.631177056	7.909893084	7.335390355	7.764871591	9.42131348	8.909464539	8.062624411	9.24504331	8.334113633	7.029484438	9.419057271	9.170998036	9.148658156	7.687000681	8.7371266	9.574188029	8.345246822	7.533051569	8.065319958	7.806894806	8.409390936	10.80723991	8.472255659	8.319026908	9.72231964	8.335709359	7.855758386	8.771017769	8.36757076	9.136075638	7.757747156	7.603626345	8.401793788	8.213625017	8.430751215	8.137723073	7.970722207	7.370064616	8.826321488	8.848175801	8.196865544
T. forsythia	Type_2	G8UK79_290-309	8.418204006	8.242777148	8.747074048	8.472352377	8.847840356	8.130570563	9.167418146	8.248322935	8.38514339	8.321176495	8.77341398	9.400345797	8.277674857	8.168672118	8.536247216	7.991994164	9.334645738	8.29615146	8.285016832	8.273018494	8.764871591	8.532031177	8.382263758	8.178249866	8.251876859	8.814582466	8.51405649	8.574593527	10.96710615	8.201715533	8.252665432	10.75168352	8.333900737	8.612868497	8.04211534	8.749310785	8.57427815	8.303780748	10.75307743	11.82376528	9.35626855	8.734145075	9.148688416	9.498516827	8.217957698	8.115477217	8.45532722
T. forsythia	NA	G8UJU9_80-100	6.62058641	6.473570469	6.394605599	6.851332619	6.692092375	6.156504486	6.838783728	10.1204971	6.662965013	6.540192631	7.581953751	6.371558863	6.306213624	6.520422249	6.746850183	6.031218731	6.311067102	6.136136688	6.515174171	6.455053178	7.117556528	6.474652356	7.034157011	6.848831558	6.431845787	5.765534746	6.633237443	6.274261661	6.045850652	6.698588922	6.401448435	6.945638914	6.315904307	6.957295549	7.793115555	6.047305715	6.18718709	7.28169825	6.141596278	6.526694846	6.626439137	7.193114629	7.359895945	8.359017414	6.212050477	6.240314329	5.897240426
T. forsythia	Type_2	G8UJQ1_160-180	7.741466986	7.467945128	7.857462693	7.975131457	8.444497287	7.326429487	7.929998063	8.053020803	7.431845787	7.82840098	8.20681088	8.368870181	7.416797528	7.541096615	7.437405312	7.21310422	9.398298347	7.703903573	7.140403757	7.43913828	7.346144332	7.54141933	7.800630313	7.889757446	7.440523156	7.776158834	7.578687175	8.546572968	11.50015721	7.229619965	7.643254942	10.87010781	7.617467465	7.107653001	7.753216749	8.098470792	7.765147943	7.641750724	11.06659378	12.46662882	9.577350145	7.677426023	8.644457188	9.24247945	7.721099189	7.691743519	8.415037499
T. forsythia	Type_3	G8UJJ8_140-160	6.035962213	5.506574602	5.742503778	6.27540825	5.276840205	5.57102331	8.341903662	6.003463855	6.022367813	5.683264574	6.768184325	6.436551394	11.86885223	5.71107127	6.5987683	5.509013647	6.071049751	6.317760461	7.814274336	6.097221808	5.986060809	5.547487795	5.910585079	5.674599713	8.73809226	9.085421388	5.685422683	7.406777357	11.86373955	6.611308597	5.947018708	12.30197977	6.165293553	5.197405738	7.710011633	6.47697982	5.704701745	5.335733894	7.689191621	6.042711676	5.554588852	6.100460182	6.342587565	6.114943578	6.092350576	12.77646467	5.464467209
T. forsythia	NA	G8UJJ0_50-69	8.415439981	8.496806234	8.434826768	8.63800486	8.114238108	8.21916852	8.373797335	8.317843269	8.561878888	10.47795096	9.618035843	9.460699665	8.383087097	12.92610181	8.459821905	8.153853579	8.343450124	8.260079439	8.612780755	9.086704924	8.299862154	8.32578729	8.417450706	8.509115185	9.782920228	12.01614501	8.854274743	10.45869955	10.28617268	8.312882955	10.28099165	7.918579326	8.43442966	8.496616042	8.775884583	9.497186541	8.494331791	8.831080992	8.711134319	8.423466121	8.508360736	8.587643592	8.942933346	11.33613459	8.65497693	8.683495955	8.695973935
T. forsythia	Type_4	G8UJD6_40-69	9.08822036	8.412721049	8.951701017	8.888743249	8.903451512	8.278449458	8.909035867	8.726704734	8.481222815	8.574998912	9.040485434	9.342392197	8.638435914	9.166880395	8.834019502	8.082909355	9.216226187	9.698208554	8.859534786	8.5241219	9.085756968	9.115415287	8.694233501	8.720122084	8.710068419	8.263772203	8.885478493	10.27354586	10.65725464	8.718165887	10.25469122	10.49564092	9.436711542	9.405749298	9.082909355	8.847281106	8.839878628	8.748911622	10.66901158	11.25287658	9.460309615	8.36288313	8.758461185	9.214492595	9.973389876	9.282922935	8.937689083
T. forsythia	Type_2	G8UJ64_620-640	8.409744495	8.235216462	8.454299294	8.727069558	9.17096824	8.298062568	9.213711798	8.444324726	8.83315364	8.696098171	8.433237678	9.491352074	8.433585441	9.055960234	8.264833522	8.142107057	10.38091195	8.502831804	8.156504486	8.573962703	9.200285605	8.59058705	8.388734866	8.445704636	8.397318104	8.203348003	8.668884984	10.83084528	11.61566795	8.547537229	9.673897931	11.50146403	8.460797161	8.62844554	8.218361418	10.47235238	8.38837612	9.047351162	11.93236856	12.39515476	10.22390115	8.96698603	10.62174665	9.658657792	8.572384435	8.446049407	8.971783025
T. forsythia	Type_1	G8UJ34_530-549	9.000751208	8.335985772	8.94016675	8.728374061	9.222553427	8.185866545	9.192457215	8.553821257	8.44515283	8.249824549	9.963763096	9.700902046	9.275969268	9.377355154	8.903881846	7.883457901	9.017550797	9.411934625	9.307124896	8.639280407	9.088523257	9.148730779	9.156167368	8.413063715	8.888743249	8.798957748	8.638073837	10.88029778	9.322979677	9.632874059	10.49338848	9.097329871	9.625221775	9.882133533	8.963474124	9.491318666	8.837312556	8.715847622	8.85445286	8.827819025	8.872213144	8.861914021	8.826548487	8.603626345	9.267879078	9.255343363	8.870775685
T. forsythia	Type_5	G8UIT4_190-209	8.384036519	8.287534806	8.469172164	8.578590418	8.94656892	8.221401219	8.591306563	8.406123222	8.404486586	8.625146827	8.211326753	8.306587549	8.403175938	9.391160954	8.362281049	8.058616221	9.158512593	8.336420729	8.161034957	8.485984079	8.47073708	8.543329314	8.542734265	8.300264551	8.568979212	8.446447117	8.275766372	8.701239808	10.75623555	8.182967268	8.562829482	10.35814398	8.439111634	8.569563535	7.951060503	8.47635676	8.536471393	8.771997282	10.58163515	11.46482061	9.156180336	8.883583222	9.0245004	9.362786814	8.355859296	8.402192171	8.4622663
T. forsythia	Type_2	G8UIT1_70-89	8.093569927	7.702572305	8.416553959	8.447401176	8.124916623	7.627112926	8.880996271	8.190584472	7.787400316	7.928461434	7.989994838	8.130867526	7.680021347	7.809829953	7.548080887	7.38104372	9.189634518	7.828990836	7.394297787	7.571606806	8.612159661	7.593031931	8.035962213	7.832890014	7.834835658	7.392977846	7.695094417	8.561067591	11.99557692	7.841624824	7.780350483	10.78777701	8.076815597	7.460062029	7.879347611	8.421741183	7.902722961	7.576847682	11.25102714	12.86992003	9.325045939	8.272181144	9.007135112	9.07352365	8.241708202	7.450576821	8.485364897
T. forsythia	Type_1	G8UIN6_320-340	9.167209044	8.08170534	8.36923381	9.096056239	9.032734529	7.881623837	8.445704636	7.966265103	7.890264277	7.997649951	8.621441413	9.231221181	8.049848549	8.930490955	8.442252384	7.452584453	9.594791118	9.460114551	8.64655871	8.074587496	8.744273241	9.537056582	8.32830093	7.954681006	8.198445041	7.882643049	8.54141933	10.4604559	8.449148645	8.644757593	10.21543188	7.815916936	8.410451352	9.639039173	8.216341685	8.350939182	8.207421114	8.407975835	8.566371219	8.296916207	8.870878408	8.265224337	8.778898476	8.315904307	8.870621587	7.93024453	8.436364532
T. forsythia	NA	G8UIL9_1010-1029	6.426264755	6.303780748	6.14974712	6.266786541	6.169925001	5.392317423	5.392317423	4.754887502	4.087462841	5.614709844	5.426264755	4.247927513	6.209453366	5.459431619	3.584962501	5.459431619	6.807354922	4.523561956	5.129283017	4.754887502	9.292321633	7.357552005	6.781359714	6.129283017	5.672425342	6.285402219	6.392317423	6.658211483	5.247927513	5.044394119	5.491853096	5.285402219	5.832890014	5.614709844	4.754887502	5.129283017	6.409390936	4	5.044394119	5	8.531381461	5.459431619	6.247927513	6	4.247927513	6.882643049	4.64385619
T. forsythia	Type_2	G8UIL9_1020-1049	8.179236662	8.369626818	8.999466811	8.564818942	8.8006376	7.926736739	8.843029778	8.337320543	8.128447237	8.167485956	8.772738093	9.236078853	7.989145146	8.946155478	8.171683973	7.724974675	9.766752725	9.083083965	9.101727294	8.108383175	8.724237289	9.139205639	8.744379317	8.521229042	8.21011186	8.030294318	8.986841379	9.155160101	11.67623109	9.147892446	8.346813178	11.26688149	8.393477425	8.10385485	8.585470117	9.248440472	8.371864925	8.723499527	11.560875	12.59282317	9.733885615	8.603626345	9.287213199	9.583692679	8.858233075	8.116835665	8.976583474
T. forsythia	Type_3	G8UHY0_920-949	9.332356295	7.223312214	9.630527164	7.023952322	7.453564612	6.457087678	9.136991112	6.664320292	6.80459202	6.9256604	7.930314941	6.9256604	10.97144091	6.694482263	9.896440532	6.444127489	8.953572892	9.142289435	7.307038133	7.694482263	7.87036472	8.551296279	7.978097546	9.169388185	8.040876779	11.92024651	8.26175914	6.849069941	11.15332583	6.783232128	7.019193565	10.6722359	7.5768892	6.030273011	8.903021049	7.562787557	8.033029629	6.832890014	7.644371346	9.908821484	6.869483684	7.17990909	9.785569234	7.225379607	7.888743249	11.93187192	7.488987763
T. forsythia	Type_1	G8UHV7_260-280	8.97994911	8.48489001	9.006372835	9.324480608	8.982423227	8.294314412	9.266630396	8.519112018	8.919260619	8.435184072	9.469370481	9.778296201	8.579190207	9.67912818	8.829299905	7.914883386	8.692092375	10.45258445	9.768404903	8.576169382	9.808856947	9.253453575	8.82336724	8.501704517	8.61176256	8.478162893	8.486767996	10.61206985	9.418414859	9.422064766	10.13305656	9.012531429	8.909093031	9.86305053	8.761329603	9.210265465	8.782015335	8.747969159	8.861086906	9.333602628	9.06698611	9.021442712	8.770829046	8.634932026	9.814742667	8.90488546	8.931722449
T. forsythia	Type_5	G8UHL5_270-289	7.981567282	7.665335917	7.695228291	8.361943774	8.320800549	7.461479447	7.86727874	7.854868383	7.961449694	7.77478706	8.113742166	8.569855608	7.453270634	7.566054038	7.611024797	7.531381461	8.926295995	8.13442632	7.675957033	7.271463028	7.862637358	8.307200809	7.945443836	8.321928095	7.906890596	7.424166289	8.862637358	8.154818109	10.66578003	7.56414949	7.554588852	9.70692764	7.836050355	7.854868383	7.873444113	7.83447105	7.216745858	7.786269628	10.16867212	11.37761725	8.58402294	7.364134655	7.791162889	8.56700537	7.169925001	7.586839788	8.079484784
P. intermedia	Type_3	I1YWY8_120-140	7.246251585	6.921665948	7.798233532	7.618169546	7.613843621	6.879042611	8.528856256	7.178152205	7.149149359	7.51152013	7.62291313	7.476210119	11.34524216	7.615575548	7.530004624	6.565382132	7.598599909	7.503124209	9.204858792	7.501720126	7.959661071	7.28757659	7.073038906	7.087462841	8.112209504	8.071146847	7.327750758	7.314483283	11.83880999	8.201114896	7.515699838	11.86311584	7.630213582	7.344034763	8.181956088	6.88192368	7.431681947	8.050488893	8.909540174	7.325636144	7.41884474	7.325107006	7.197361259	7.354443863	7.667424661	12.72735742	7.397863348
P. intermedia	Type_4	I1YWW3_280-300	8.971020933	8.483449379	8.798839958	10.24771178	9.063149913	8.578458467	9.622717423	8.96473467	8.597883259	9.515699838	8.846630071	9.294620749	8.43424912	9.216525414	9.382722266	8.279505063	9.842493206	9.623715252	9.989717027	8.55668022	9.989974996	9.576398454	8.69126767	8.395436765	8.925082343	8.509595084	9.216966268	12.45658777	9.71861071	8.840348784	10.02953822	9.12341601	9.230129636	9.509055186	10.0590986	8.892059791	8.853734857	8.69126767	9.223124122	8.503825738	8.875958736	8.548296496	8.759131618	10.31628153	10.20101003	8.577085452	8.816692787
P. intermedia	NA	I1YWT8_170-189	8.46017662	8.385274146	8.865311492	9.325407676	8.940380341	8.281613958	9.132090728	8.621718903	8.664366473	8.777479493	8.824814131	8.879861682	8.545139997	8.367116869	8.84805383	8.158035847	9.674031728	8.21916852	8.357552005	8.503102945	8.732861196	8.859393602	8.651377908	8.402430721	8.273159817	8.348325785	8.457194304	9.262949017	11.44030292	8.992552159	8.803544083	10.98286397	8.676598231	8.03692287	9.047867505	9.02639769	8.499845887	8.348728154	11.00613479	12.18053081	9.495855027	8.633325522	8.967619275	9.828713505	9.235143919	8.230566353	8.723893606
P. intermedia	Type_3	I1YWT6_0-20	7.019590728	7.021442712	6.745954377	7.531381461	7.397318104	6.518325308	8.840515687	7.026984441	7.276124405	7.194756854	6.905888376	6.970585271	12.20884399	7.173260714	8.353146825	6.348728154	7.462161411	7.580572641	8.113742166	6.788990155	7.47910658	7.083922484	7.098032083	7.030667136	8.147204925	7.225609134	7.038918989	7.718818247	12.33266598	7.725650281	7.328674927	12.5882852	7.041659152	7.251876859	8.133142212	7.160711823	6.798741792	7.009362103	8.095836534	7.891277406	7.28077077	7.253453575	7.120669887	7.233619677	6.903881846	13.25313344	7.329422631
P. intermedia	Type_2	I1YWS8_330-349	8.227036485	8.018457789	8.41535055	8.629896248	8.438329821	7.89189619	8.646125313	8.373751311	8.028724663	8.169368299	8.980033766	8.360318751	7.860742135	8.049243519	8.043584299	7.76842941	10.66559911	8.326762366	8.940775795	8.860397281	8.893245343	8.204752262	8.00977679	8.041760539	8.138034721	7.952902993	8.293429072	8.578267848	11.64412333	7.914661961	8.094322098	11.04028972	7.915768747	7.82631308	7.991416866	8.26800042	9.193297191	8.247927513	11.33743607	12.6711315	9.55039052	8.609657573	8.903212382	9.560686653	8.287284851	8.119325433	8.564925721
P. intermedia	Type_1	I1YWQ2_360-389	9.074141463	8.382624027	9.173052458	8.793874212	9.250890536	8.306061689	8.716819461	8.680652546	8.741466986	8.560651275	10.26033152	10.15766273	9.316092932	9.344665782	9.086578566	7.968186775	9.179494463	9.300733873	9.212901637	8.735273945	9.517997385	8.939579214	9.385323176	8.474719947	9.077705875	8.716247871	8.765976681	10.72912503	10.08812569	9.275736532	10.3385507	9.046441948	9.312126628	11.28737571	10.80069771	9.310234072	9.045532161	9.052794445	9.409037291	9.579158773	9.040974599	9.299208018	9.540773829	8.989631027	9.81951385	9.66044165	8.905136254
P. intermedia	Type_1	I1YWI7_0-20	8.792414902	8.070224175	8.720046895	8.746126691	8.631876612	7.958218074	8.722150716	8.133241031	7.825570389	8.046494418	9.313231896	9.064639141	8.933463691	9.247744975	8.63159683	7.793415731	9.764744026	9.132845717	9.401535953	8.505048102	8.976178545	9.261190844	8.627112926	8.085421388	8.259200046	8.273974872	8.461007129	11.25548258	9.200615714	8.84838219	10.94437419	9.310263207	8.644133604	9.202123824	8.749998314	9.028968599	8.591594267	8.043553143	9.050057924	8.450576821	8.709481523	8.617255528	8.526273506	8.525069002	9.112740225	9.547339484	8.343271145
P. intermedia	NA	I1YWF1_520-540	7.236014192	8.097154264	9.145295335	6.376487194	8.046669305	6.183221824	7.64385619	6.868308133	6.612254192	6.51438531	6.159871337	9.532842911	6.347252251	9.411157862	9.594946589	6.26052755	6.463524373	10.30111508	8.210265465	6.449836462	8.604553229	9.946053366	8.816450378	8.457038806	6.458064783	6.300733873	9.390527256	8.377572063	6.040746342	9.808830139	7.900363689	8.346883039	7.931229977	7.698125852	8.887474499	10.00912879	6.390885467	6.22881869	6.536571017	11.41657764	6.972501201	7.417852515	8.682702037	5.660590206	7.907892119	6.302258115	8.29193809
P. intermedia	NA	I1YWA9_270-289	6.146047899	10.83368075	12.13209073	4.750021747	10.80119394	6.140481224	10.30968304	8.465751901	7.178098933	5.823656734	7.004092755	12.48360969	6.562936194	12.28679401	5.315355441	5.917778912	5.184424571	13.07497766	10.96460341	5.565707944	11.57657023	13.13540323	11.85974654	11.36552712	5.902512155	7.488205319	12.39823356	11.25239665	7.034423831	12.93673831	6.387625727	10.25180515	10.4435087	6.318645511	11.82311388	12.92536899	5.952079369	6.572614108	8.205460051	14.66922733	8.689362703	9.946640487	11.66416442	5.667272854	10.41362793	8.283719775	11.16924175
P. intermedia	Type_3	I1YW99_140-169	7.162391329	7.46454575	7.617008228	7.884933648	8.234518086	6.983706193	8.585432052	7.415213599	7.147204925	7.389093522	9.544964433	7.673309076	11.56539963	7.368506462	7.948002131	6.791162889	7.817383428	8.516438735	8.56486399	6.99859043	7.795633845	7.466586338	7.364681856	7.094737505	8.016808288	7.218563236	7.285402219	7.780539767	11.98281537	7.970105891	7.337621902	12.12264603	7.481799432	10.05086896	10.26224169	7.140190703	7.09934781	7.98477446	8.199365617	7.514714054	7.256798386	7.141468555	7.716390789	7.425215903	7.040974599	12.85245636	7.379919818
P. intermedia	NA	I1YW62_150-169	9.177193002	8.369498209	8.682036937	8.78403992	8.504186999	8.124121312	8.676918723	8.227506553	8.088908669	8.508154909	9.308545883	9.301911837	8.283719775	9.736401931	9.106146518	7.743916384	8.835763337	9.382329268	9.386254437	8.488205319	8.769086479	8.91098335	8.621052838	8.288341782	8.594154925	8.219608568	8.734401714	10.71845504	8.949694092	8.528187693	10.97376258	8.736863126	8.919405095	9.498758565	8.7876058	9.119648565	8.528187693	8.32356659	8.841778753	8.605984516	8.778674519	8.628694074	8.69063296	8.450461465	9.72730167	8.710180264	8.33701364
P. intermedia	NA	I1YW19_120-140	7.248605312	8.486691391	12.44281394	7.694482263	8.438197784	7.639728304	9.062238921	8.218822675	7.75010878	7.801823816	7.890915656	9.803900467	7.21778464	9.348728154	7.836952039	7.53026698	8.766292265	11.5530121	8.678474387	7.691494284	9.558147346	10.01800142	9.185229422	9.765582103	7.67444451	7.249282793	11.58714127	8.728892294	7.282757498	10.01571372	7.376900573	8.609970196	9.503683789	7.564966033	8.90796363	10.10253816	7.602036014	7.33219643	8.81103058	12.74185818	7.704397732	8.900435573	11.53950504	7.824276884	10.33419346	8.23669761	9.66165087
P. intermedia	Type_1	I1YVZ8_1060-1080	9.000866744	8.461322025	8.236934102	9.600913572	8.837021376	8.485674521	9.84790057	7.442943496	7.681103233	7.882643049	8.243540196	9.21413228	7.704701745	10.57291881	9.779087951	7.288244969	9.007350777	9.461479447	10.56018584	7.730535454	10.5673711	8.418176971	7.970659008	8.271103836	8.144658243	7.727396885	9.050895118	10.73874186	10.34864305	8.762573695	9.909200756	7.790411159	7.987810591	9.989885704	8.669702761	9.120337583	8.492161332	7.554588852	9.357382823	8.73340649	9.588426356	7.787400316	7.821160722	7.892484437	10.35391022	8.094788248	8.784383176
P. intermedia	Type_2-Type_5	I1YUZ1_260-289	8.355520516	7.937996196	8.157541277	8.974635202	8.235093695	8.020232069	8.983651388	9.190964279	8.0245004	8.190204565	8.466664764	10.70217269	8.008213118	7.948816459	7.878404673	7.694558796	9.369681226	8.075581997	8.554883972	8.224743801	8.195514175	9.148769882	8.214319121	7.97948016	8.283978741	8.028756141	8.705499475	10.71166697	11.98302099	8.241708202	8.023221226	11.0618385	8.146225964	8.097627002	8.627112926	8.333671428	8.942063311	8.077226563	11.55156038	12.84692178	9.313057436	8.350429245	8.983212879	9.538711256	8.466664764	8.021086746	8.448672273
P. intermedia	Type_1	I1YUS6_70-89	9.687173771	8.254120129	8.801397467	9.676770812	9.193051429	8.204194904	9.576411669	8.212823712	7.81870507	8.061942321	8.493393614	9.244821209	8.12849011	10.45263725	9.246466556	7.488767116	9.122529372	10.24893106	9.822754657	8.315323769	9.403667571	8.910123786	8.705765287	8.235461964	8.539158811	8.143088816	8.534377713	11.99962064	9.505658896	8.753859575	10.51933383	8.31915101	8.392977846	9.860967571	8.580331052	9.438152076	8.588138019	8.21916852	8.733927884	8.863233242	9.187161706	8.370352091	8.47073708	8.163359386	10.10268235	8.467919009	8.783376059
P. intermedia	Type_2	I1YUP8_340-360	8.806066226	8.116863758	8.432402705	8.965014642	9.169591006	8.046578367	9.029195186	8.469777466	8.337175869	8.546380038	8.235854681	8.709658248	7.942514505	8.231381205	8.323730338	7.86913112	9.938403424	8.12032429	8.19606929	8.20489714	9.14499806	8.088876555	8.12722055	8.135110711	8.435461914	7.736514682	8.177585642	9.71332923	12.23740916	8.128252152	8.218199944	11.4529962	8.328824499	7.999248401	8.539675813	9.077527863	8.451211112	7.942514505	12.15388976	13.06382198	9.918664505	8.199017913	9.456833523	9.531251482	8.77807713	8.142617655	8.873854202
P. intermedia	Type_1	I1YUL4_720-749	7.569271403	7.602770231	8.176460873	8.176077228	7.622615042	7.330916878	8.520543133	7.826059521	7.561655127	7.592457037	8.130471562	8.208328165	10.54050065	8.901098958	7.919321745	7.3391648	8.239506734	8.809829953	8.477291249	7.835807498	8.474485964	7.822632109	7.693486957	7.474485964	8.554883972	9.266606373	7.651051691	10.47697982	10.44517406	7.947468356	7.937090833	10.39685174	7.76461645	7.992611577	8.139551352	8.355859296	8.153649462	8.182967268	8.496162408	7.920238324	8.027480736	7.595329216	7.601627954	8.034269902	9.556358668	11.14842769	7.847418788
P. intermedia	NA	I1YUI1_350-369	7.22881869	6.857980995	6.965784285	7.523561956	8.022367813	6.375039431	7.366322214	7.672425342	7.108524457	7.118941073	6.794415866	5.930737338	6.794415866	5.584962501	7.033423002	6.686500527	8.654636029	7.189824559	7.21916852	6.569855608	7.14974712	7.74819285	7.022367813	6.894817763	7.312882955	6.339850003	6.754887502	9.917372079	10.98726401	7.257387843	7.787902559	9.250298418	7.754887502	6.64385619	7.562242424	7.022367813	7.409390936	7.491853096	10.28077077	12.15955603	8.434628228	5.392317423	8.214319121	9.159871337	6.845490051	6.672425342	6.906890596
P. intermedia	Type_1	I1YUI1_360-380	8.646944372	7.995968997	8.612429735	8.762500686	8.491853096	7.930737338	8.628836073	8.125843933	8.158429363	8.328140616	8.795343943	8.938179355	8.302475732	8.797507136	8.786347428	7.732450113	8.660590206	9.260863543	9.00535721	8.271018301	8.576709279	8.381645946	8.399252489	8.254916127	8.370687407	10.34878084	8.431447857	11.11225332	9.940488395	8.509492262	10.05133844	9.626317447	8.517200692	9.180027533	8.612078629	8.730995702	8.234760418	8.102288193	9.782998209	10.54022031	8.79503465	8.51194086	8.663981592	8.89452908	9.430153826	8.450818488	8.311153623
P. intermedia	Type_1	I1YUF5_480-500	9.478432581	8.488844346	9.297680549	8.878306415	8.987027097	8.251876859	9.264638074	8.436364532	8.485829309	8.499845887	8.687958826	9.286172684	9.177419538	9.402834428	8.83262634	8.007494537	9.007027267	9.974056023	9.171802289	8.81164228	8.820976693	8.820976693	8.739218046	8.483479915	10.17242751	8.972979786	9.093637638	10.47952767	9.477420991	9.12885358	10.42565302	9.370324145	8.73470962	10.19465427	8.949097156	8.82336724	8.87267488	8.896584689	9.359200485	8.824428435	9.253847485	8.63813419	8.904634622	8.62418621	10.38954172	9.63994359	8.990813079
P. intermedia	Type_1	I1YUB7_820-840	9.301288329	8.42282931	9.351340823	9.182394353	9.204793422	8.399714877	9.098271395	8.696019113	8.766980574	8.527121531	10.31391367	9.385470257	8.966308806	9.725443724	9.249652194	8.041907999	9.112557979	9.622051819	9.529430554	8.915064527	9.3438923	9.041907999	9.041659152	8.635305886	8.902786197	9.142571245	8.929123885	10.49757971	9.787902559	9.511572979	10.4982146	8.790274438	9.214319121	9.602951873	9.021610956	9.19520441	9.18757702	8.920217499	9.305025345	9.109474536	8.827414884	8.948632701	8.978060391	8.704532473	9.996537684	8.931811971	8.796187131
P. intermedia	Type_2	I1YUA3_140-160	8.02410078	7.531381461	8.116018993	8.595723694	9.098525621	7.564625863	8.66511381	8.148476582	7.73809226	8	7.758223215	8.646108642	7.417325118	8.015415052	7.499845887	7.383704292	9.992584344	7.716819461	7.389093522	7.480790201	8.637530552	8.02410078	8.014369242	7.874212935	7.760719947	7.188588846	7.725366258	8.559138056	12.33012909	7.626621652	7.733015322	11.63806818	7.892542817	7.442943496	7.690871009	8.884361339	7.694357887	7.643405277	12.22799191	13.12977604	9.951011451	8.173989374	9.201051814	9.163492443	8.992938336	7.683433293	8.696967526
P. intermedia	Type_2	I1YU83_20-40	8.957585762	8.024216237	8.158188893	8.714245518	8.782179194	7.940558308	8.535599396	8.411864027	8.141255659	8.451897946	9.040061356	9.562083388	7.997179481	8.113308077	8.032045727	7.796039609	9.553629294	8.418204006	7.804131021	8.084365504	8.382624027	8.224805628	8.432193886	8.851749041	8.283088353	7.541096615	8.493188307	8.914135941	11.02686921	8.090994532	8.272240971	10.95698109	8.04211534	7.976802763	8.601770788	8.563514081	8.440523156	8.232420927	11.38140776	11.97966336	10.00585843	8.144658243	8.960967268	9.316658658	7.89532282	7.94788041	9.048940909
P. intermedia	Type_1	I1YU27_1200-1220	8.761853399	8.237970389	8.924002683	9.558942452	8.417085328	8.050838052	9.688091326	7.732244528	8.14974712	7.824814131	8.525342841	9.122004371	8.172200187	10.42158672	9.023376338	7.409390936	8.486377966	10.12306323	9.982086097	7.88319868	9.658049154	8.627699683	8.280348991	8.143731061	8.217406988	8.018326648	8.615378843	10.74788781	9.570373229	8.708927109	9.938510353	8.569165158	8.158953884	9.670012404	8.10137885	8.728538973	8.33660799	7.586328043	8.716429765	8.805890406	9.021863286	8.060204634	8.084566831	8.021863286	10.03654829	8.344699403	8.526765969
P. intermedia	Type_2	I1YTW3_100-120	8.376224072	8.029412728	9.491488733	8.85089714	8.802956905	8.029412728	9.240791332	8.577772123	8.363935621	8.329694428	8.819888769	9.249652194	8.068534022	8.127408169	8.202791687	7.872045203	9.48984796	9.108524457	7.880418384	8.453457718	8.598898408	8.450461465	8.316178662	8.452334852	8.316178662	9.021358582	8.126000433	8.510674272	11.81720171	8.372667227	8.013259221	11.01160847	8.540216118	8.344295908	8.211667107	9.019843412	8.362740843	10.37750634	11.33020391	12.79101485	9.712527	8.783147071	9.498758565	9.679000188	8.616715909	8.042902962	8.910165728
P. intermedia	Type_1	I1YTT2_360-389	8.977852308	8.403154084	8.668884984	8.684631751	8.737416366	8.098032083	9.445014846	8.098383061	8.100837519	8.213995247	9.402159367	9.076459332	10.10346267	9.831623937	8.994919089	7.651530118	8.65224746	8.903681039	10.09434165	8.22817735	9.559440826	8.899659026	8.536830005	8.324630615	8.592457037	8.401448435	8.849040145	10.5649751	10.73222397	8.916874684	10.41292263	10.32395546	8.66651991	9.559185866	8.888946145	8.996049728	8.389165242	8.54303182	9.050211446	8.612991327	8.906289347	8.284785551	8.650333754	8.141255659	9.48004965	11.09169983	8.574151979
P. intermedia	Type_3	I1YTF0_300-320	5.912889336	5.836050355	5.670656249	6.449148645	6.029287227	5.562242424	8.305206759	6.153552032	5.815383296	6.142107057	7.37286506	5.984418459	11.76295294	6.299208018	6.749031382	5.319672121	5.781359714	6.636624621	6.82336724	6.098032083	6.404077136	5.693486957	5.997179481	5.851749041	9.144498926	8.315998623	5.87958325	7.30833903	11.76965708	6.787902559	5.769837844	12.10925934	6.122827995	5.784634846	7.631631806	6.469641817	6.163649676	6.496853777	8.118941073	5.71596199	5.960001932	6.570804438	5.703903573	6.421012856	6.859534786	12.69660083	6.130570563
P. intermedia	NA	I1YTA2_70-89	8.178337241	8.356625716	9.382908386	8.860433585	8.957865736	8.297036919	8.776000064	8.376639505	9.064246396	8.435725084	10.64651134	10.3826809	8.375268122	9.001185939	8.662153019	8.256891474	13.3384945	9.265183203	11.4548404	11.33062208	11.06211717	9.000593091	8.531996989	8.509045713	9.123985228	8.313121713	8.618771869	9.256146601	9.296312493	8.772878847	8.566054038	8.890024221	8.531381461	9.174268688	8.546285257	8.734174794	11.49361847	8.277103832	9.289412239	8.504662204	8.938651038	10.22311257	8.543235375	8.832556944	8.79509977	8.715691104	9.934311636
P. intermedia	NA	I1YT45_1-29	8.978043052	8.458611673	8.783980414	10.78697746	8.926987769	8.129969851	9.606343518	8.192128395	8.275503758	8.420662048	8.731545318	9.716648008	8.516750599	9.061416199	8.432959407	8.115823977	10.04457627	8.790728603	10.67513374	8.875493396	13.77665235	8.819114636	8.647218557	8.507530386	8.664862048	8.266786541	8.85445286	12.52171493	8.924614589	8.603379075	9.278139668	8.064652958	11.02407769	8.721327085	8.685332826	8.868719685	9.163062584	8.434350225	11.00632608	9.04384754	8.617161323	8.481933942	8.14635653	8.75087444	9.45532722	8.676662335	9.050574251
P. intermedia	Type_3	I1YT31_70-89	6.608002742	6.409390936	6.468346343	6.609346659	7.025391276	6.234055339	8.280348991	6.606657572	6.634646067	7.024384159	7.29211244	6.486012218	11.88991873	6.212993723	7.781955745	6	6.638600464	6.578115335	8.865311492	6.503464387	7.817274401	6.720477471	6.548997003	6.575367344	8.492581546	9.372073566	6.526410318	6.465380885	11.78329592	7.015288328	6.573991383	11.41386829	7.239273048	6.780166911	7.632664796	6.266786541	6.608002742	6.889296536	8.219608568	6.940380341	6.579487371	7.22881869	6.198779864	6.671138944	6.634646067	12.60288863	7.271887412
P. intermedia	Type_3	I1YSZ4_310-329	6.447673648	6.06608919	6.188412229	7.890047085	5.714245518	5.945861827	8.566869504	6.319349551	6.195460094	6.042831916	7.094266236	6.692490965	11.54668779	6.031848866	6.155541083	5.764397721	5.589249859	6.619957922	8.416043493	6.466440677	10.59445791	5.768184325	6.064550316	6.004822383	8.904742129	6.293307417	6.084428781	9.603361412	11.71580882	6.979731402	6.25334101	12.01464322	7.77478706	6.101037699	7.56822759	6.572023445	5.927354698	6.707359132	8.47920284	6.191235508	6.459431619	6.142471789	6.182749042	6.195460094	6.795343943	12.6113542	6.498706767
P. intermedia	Type_1	I1YSY9_60-80	9.628235209	8.19324102	9.646627939	10.22140122	8.741466986	8.113341473	9.698571115	8.006919414	7.937543586	8.212823712	8.618103092	9.032575604	8.188303531	10.13057056	9.219913137	7.718467013	8.914960026	10.29099355	10.29108213	8.229188565	9.859056875	8.720046895	8.823612201	8.242074787	8.684074243	8.28077077	8.828990836	10.69656635	9.467135234	8.804131021	10.31008839	9.004328521	8.445492428	10.54993273	8.833133363	9.493547576	8.448672273	8.374036283	9.28771238	8.833376671	8.902954813	9.418339172	8.841382903	8.572481609	10.49216133	8.54956255	8.655186675
P. intermedia	Type_1	I1YSX6_60-80	9.478861526	8.735325236	9.518206072	9.864186145	9.567437587	8.645822161	9.571407914	8.992037094	8.635305886	8.945975804	9.931811971	9.41612577	9.296499122	9.792050792	9.537394909	8.318645511	9.508335009	9.752608723	10.34116499	9.048115285	10.09898909	9.463524373	9.046379935	8.758223215	9.097792731	8.878468984	9.280559896	11.35775192	9.972849279	9.534745007	10.49075973	9.664204835	9.868541984	9.998718629	9.485280442	9.284350922	9.049848549	9.210782018	9.148592132	9.102572245	9.459990406	8.69538649	9.181491117	9.548821908	10.57820113	9.960791801	9.352344437
P. intermedia	NA	I1YSW4_100-120	12.05147041	8.364976417	8.003896253	7.120536974	7.959110279	7.1348212	10.41126653	6.926181934	7.146617628	7.012946797	7.086646606	6.671336926	7.004328521	7.473861826	12.73684096	6.760016178	10.49946263	7.134031332	7.573355881	8.569855608	7.256662323	10.67622834	10.11993872	11.30000049	8.793415731	6.888274917	7.102076647	6.893884886	8.309039028	7.175309633	8.246831934	6.818213438	6.996527808	7.104497954	11.16606649	7.551634325	9.683264574	7.229558344	8.388017285	8.573355881	7.187542415	7.693486957	7.122927522	7.788906523	7.09072317	8.237301902	7.058616221
P. intermedia	Type_1	I1YSC7_290-309	9.077637411	7.999132735	8.279342713	8.987154671	8.944317874	7.80636372	8.348387695	7.902722961	7.822141813	7.902722961	8.572773092	9.129481176	7.975517315	8.824591627	8.353825421	7.364976417	9.479935685	9.355689916	8.584095236	7.992611577	8.68838482	9.436711542	8.222887767	7.857502569	8.114943578	7.818213438	8.441667339	10.35873572	8.340877198	8.556358668	10.10409468	7.771743398	8.302375297	9.532131107	8.171080544	8.252301529	8.132845717	8.340877198	8.457854385	8.190964279	8.769202099	8.169925001	8.666975033	8.204194904	8.755401191	7.915649595	8.35687516
P. intermedia	Type_1	I1YS95_10-29	8.83683936	7.832362617	8.317035685	8.527477006	8.476071101	7.871391914	8.983231153	8.071909225	7.744273241	7.672425342	9.134212382	9.305301776	8.164906927	10.06743436	8.869336793	7.428360173	9.49918151	9.026062297	9.36176105	8.33650656	9.344665782	9.65090215	8.34835932	8.062495926	8.520291279	9.784089506	8.413627929	11.95161863	10.19373068	8.673897931	10.37068741	7.97393648	8.24357071	9.407621843	8.384064201	10.34438839	8.306821202	8.119805739	8.621746649	8.84418267	8.425915222	8.337250217	8.450180247	7.846535104	8.70822173	8.876261127	8.915630445
P. intermedia	Type_1	I1YS76_100-120	8.700706464	7.713716961	8.430774187	8.215812981	8.418501355	7.51751798	8.851268543	7.994353437	7.51993861	7.674056428	9.75141531	8.963563045	8.354842717	9.269666172	8.179526362	7.241341524	9.340877198	9.298150712	9.387851639	7.874153809	8.575102838	9.137188215	8.307288396	7.677855138	8.254483574	8.085421388	9.336249051	10.98008464	8.695362153	9.092350576	9.882643049	8.27791324	8.028756141	9.35805943	8.399236837	9.349408831	8.232513174	8.226597451	8.78312417	8.60704573	8.273616304	7.889679456	8.451211112	7.589579129	9.799655232	8.398908092	8.797661526
P. intermedia	NA	I1YS76_190-209	6.31676639	6.14101231	6.740503584	8.071079228	6.132224292	6.138088914	6.756794568	10.17474738	6.489561285	6.647972298	8.684999023	5.694482263	6.184166924	5.90172889	6.538050325	5.831080992	6.276124405	6.444127489	6.15264701	6.70143024	6.833793675	7.440572591	7.079103774	6.618909833	7.025535092	6.044394119	6.251989539	6.887002965	6.351254766	8.489274552	6.213625017	6.328354364	6.733741693	7.49927644	7.635070271	6.692490965	5.965784285	6.75584135	6.516825625	6.496425826	7.131489535	7.096526924	6.877393698	8.393237216	8.011626617	6.802747141	6.356294754
P. intermedia	Type_2	I1YS41_160-180	8.108884905	7.864186145	8.680571718	8.353146825	8.985351241	7.898158303	8.716257728	8.226993439	8.123407901	8.248745507	10.32449095	8.564215206	7.948367232	7.897115215	8.369634948	7.698764531	9.513795649	7.880744627	8.695888248	8.090386236	8.499708455	8.068315	8.106901323	8.273554474	8.131945635	8.179051109	8.186413124	8.980435081	11.60613395	8.068315	8.073864545	10.99596204	7.994353437	8.157259808	8.203221412	8.630612339	8.284126062	8.455610657	11.26890493	12.52717363	9.506700861	8.247763859	9.107622941	9.502454615	8.399701486	8.033233111	8.623692321
P. intermedia	Type_1	I1YRX4_130-149	9.555491382	9.19432233	9.713437059	9.624096593	9.330916878	8.989686674	9.484171311	9.047284327	9.356775597	9.285810163	10.57119495	11.48233344	9.077601165	9.700949631	9.315016331	9.052568051	10.50942573	10.18837067	9.8259876	9.859077963	9.777110241	9.169040726	9.251134278	9.257665151	10.58540444	9.152881305	9.414871739	10.18611424	9.394084349	9.137744596	9.932475315	8.962725926	9.359362	9.987096782	9.407642669	9.821586424	9.565046061	9.49326681	9.240510761	9.142557594	9.737694713	9.468204751	9.362459575	9.976100769	10.2210184	9.019263661	9.735008408
C. rectus	Type_2	B9D5R9_190-209	8.193730683	7.750427854	8.320048362	8.540773829	8.629963687	7.62418621	8.807891539	8.095616795	7.836576406	7.978948744	7.969386521	8.326616741	7.745394216	7.898097477	7.550746785	7.341333494	9.352687178	7.832098846	7.295768934	7.811107057	8.109177703	7.881623837	8.02675396	7.960484681	8.006092273	7.764595186	7.629660186	8.052115156	11.72236285	7.897593391	7.843397672	10.89822347	7.934428041	8.046896627	7.831835027	8.372320955	7.767908554	7.728203975	11.5330052	12.61376069	9.46955703	8.139338172	8.993174283	9.224805628	8.50366013	7.627533884	8.422064766
C. rectus	Type_3	B9D5M3_130-149	6.151309323	5.934371332	5.873207469	6.049429709	5.206450877	5.444218525	8.374370743	6.20042709	6.0138058	5.959556174	6.369681226	6.121334264	11.20400675	5.980798694	6.442943496	5.428843299	6.197405738	5.936184902	6.489384841	6.327466278	6.669157628	6.776306486	6.089093927	5.836778682	8.946793832	8.718993833	5.799406169	6.15598581	11.57949726	5.971985624	5.9050398	11.97829795	5.899473124	5.616972896	7.381709323	5.687577567	5.809335286	6.823122238	7.702572305	5.338479271	5.661504056	6.22881869	5.654911378	5.793415731	5.299560282	12.48457118	5.96133838
C. rectus	NA	B9D5M3_140-160	6.108524457	6	4	5.392317423	3.459431619	5.672425342	5	6.266786541	6.22881869	4.459431619	4.95419631	4	5.554588852	4.523561956	6.266786541	4.857980995	7.169925001	4.459431619	5.169925001	5.64385619	5.285402219	5.044394119	4.523561956	6.569855608	6.672425342	4.087462841	6.539158811	3.321928095	6.658211483	5.392317423	5.64385619	4.906890596	6	6.303780748	4.754887502	5.700439718	6.569855608	6.409390936	5.781359714	6.022367813	6.22881869	0	6.409390936	4.857980995	6.357552005	6.882643049	6.50779464
C. rectus	Type_1	B9D533_140-169	9.286132143	7.964264858	8.547097471	8.524180829	8.40626096	7.757346143	8.506542482	8.031392874	8.831223892	8.286618554	8.695869306	10.27551193	8.015048188	9.682809824	8.76295021	7.381884431	8.596778251	8.964872821	9.15721395	8.25961939	9.411956918	8.561438694	8.323114034	8.114838231	11.09640307	9.335390355	8.545066078	10.19001957	9.781445997	9.180432659	10.08207899	8.756468538	8.53895468	9.739691798	8.476799488	10.55751409	8.23639191	8.245427608	8.96896988	8.521290483	8.426706148	8.311449577	8.614903533	8.663464474	9.452403825	8.350590297	8.90356477
C. rectus	NA	B9D511_320-340	6.711745179	6.842064576	9.26976424	7.593136432	8.269339231	6.921029446	7.14233917	6.807354922	7.108524457	6.933958839	11.49085088	8.975196609	6.726682621	7.647785457	7.259101257	7.075843758	13.3703902	7.591097287	11.10036369	11.62392305	11.46036281	7.578801516	6.743916384	7.239273048	8.943047554	7.308752706	7.62935662	8.084566831	8.052815024	6.681398152	7.824235549	7.409390936	6.86136893	8.129283017	6.797956224	7.282877817	10.39825785	6.42931163	8.99794926	7.771789562	8.428169806	10.14233917	7.472044615	7.06608919	8.33701364	7.185325974	9.862355581
C. rectus	Type_2	B9D4Y0_220-240	8.503494503	7.86727874	8.196397213	7.907391444	10.41591778	7.800360675	8.266396148	8.346513733	8.342074668	7.988211284	8.393032868	10.13239262	7.888743249	7.858499112	8.232021123	7.670066069	8.611024797	7.735273945	8.437058469	8.080817528	8.516356654	8.239598529	8.141681421	8.480116988	9.095177217	7.831307244	8.366322214	8.271073899	10.20681088	9.346329045	7.905387005	9.633903409	8.019590728	8.221587121	8.197216693	9.099128606	8.318919345	8.219571902	10.09550691	10.99453023	8.907141042	7.66651991	8.279997414	8.763489037	8.230420795	7.832362617	9.056637715
C. rectus	Type_1	B9D428_520-540	9.411703566	8.791458917	9.153206545	9.067801008	8.947304864	8.568128864	9.457940461	8.227944065	8.674352791	8.616381759	10.11315019	9.447083226	8.627699683	10.69870467	9.065844479	8.053802495	9.41074042	9.770889097	10.10400302	8.802075691	9.480698418	9.175152575	9.311851501	8.513548167	8.802369489	9.197440107	8.859111191	10.68187727	10.05700712	9.282456654	10.70421806	9.15136255	8.833177604	10.08420442	9.337216423	9.397188435	9.005369363	9.038420218	9.427788997	8.963421577	9.580172899	9.168558166	9.23905602	9.005114132	9.853025951	9.147204925	9.252880423
C. rectus	Type_1	B9D3Y7_500-520	9.267637939	8.485646376	9.031669878	8.898395264	8.9374407	8.349130411	9.556331869	8.580172899	8.463524373	8.555983434	9.96131814	9.273583703	8.871485259	9.633985946	9.12341601	8.010210199	9.063640208	9.429692038	9.564669162	8.574335496	9.175606253	9.071949842	8.85146513	8.373853817	9.337419177	8.42091719	9.143267246	10.93181197	9.698546831	9.198779864	10.89860139	9.015034845	9.832746198	10.90777834	9.286452751	9.181265219	9.040165163	8.632995197	9.255457816	8.742998347	8.978580469	8.700754958	8.794415866	8.656912343	9.960528559	9.278871793	8.766679479
C. rectus	Type_1	B9D3W9_100-120	8.971543554	8.460548976	9.281824678	9.034923985	9.627368067	8.440302924	9.107573752	8.512471127	8.63629505	8.447458977	10.64213376	9.415741768	9.380952932	9.46982679	9.101617608	7.994867675	9.140945934	10.56024597	9.713620839	8.868121025	10.39631287	9.034923985	9.203904105	8.544086293	8.897570474	10.30139227	9.02715204	10.87477182	10.77313921	9.603963463	10.15975669	9.644020123	10.41305089	9.767582575	9.189375331	9.104241341	8.985065668	9.090353049	9.449898974	9.31576711	8.870925098	8.955517823	8.915607813	8.897845456	10.30543997	10.06877828	9.404173926
C. rectus	Type_2	B9D3W2_680-700	8.834349493	8.212823712	8.37771109	8.661778098	9.408084739	8.046494418	9.036596318	8.485364897	8.79591477	8.490619496	8.426264755	9.751930237	8.093976148	8.120536974	8.283978741	7.720573138	9.410043592	8.589002858	8.161034957	9.451211112	8.335390355	8.134031332	8.230667115	9.002598671	9.305535638	7.897612782	8.05569958	8.681373578	12.07560771	8.304833938	8.599912842	11.16335939	8.578590418	7.928916902	8.269306533	9.425135191	8.946118992	9.135807929	11.69063601	12.98067513	9.713584792	8.215066244	9.311486348	9.261552513	9.177227856	7.700973161	9.119739244
C. rectus	Type_3	B9D3M2_0-20	6.005624549	6.498516827	7.106781018	7.171593822	7.378656117	6.060695932	8.73809226	6.458064783	6.52617317	6.42905797	6.29615146	6.920849053	11.86750398	6.14635653	7.36486421	5.818049523	6.434628228	6.818049523	7.884170519	6.156504486	7.462161411	6.736965594	5.932706887	6.151439431	7.905888376	6.767080925	6.591210648	6.978233771	12.30425624	6.852789572	7.447772028	12.44270596	7.286942737	6.536571017	7.808964175	6.386581053	6.350202549	6.647458426	7.513727596	6.41221698	6.770388596	6.390885467	6.620830749	6.559695742	6.13442632	13.32068305	6.813781191
C. rectus	Type_1-Type_3	B9D355_90-109	8.916693771	8.237970389	8.514624404	8.551795637	8.947570529	7.975196609	8.735325236	7.996922796	8.108999575	8.006134786	9.276124405	9.211667107	8.844919703	9.321928095	8.738399379	7.56640005	8.662425627	8.81901784	9.108999575	8.196993245	9.291484681	8.579487371	8.328470941	8.184875343	8.091315167	7.856849913	8.470566444	10.17208651	9.334578026	8.779570139	10.09707444	9.310406225	8.411703566	9.184424571	8.706731464	8.655612032	8.575367344	8.306268869	8.64123072	8.746361631	8.689044964	8.167646222	8.201901134	8.339850003	9.576570234	9.693962075	8.541624656
C. rectus	Type_1	B9D349_280-300	9.095773755	7.906461158	8.193701353	9.364603697	8.382469637	7.768184325	9.615760988	7.381233924	7.590854339	7.582814034	9.629226501	9.157707835	7.642825325	10.59845135	8.679982693	7.049848549	8.696222397	10.857981	10.08157854	7.83740267	9.337940413	8.308664071	8.14647776	7.63195654	8.230535163	7.710806434	8.573376691	10.44494092	9.064935188	8.544136487	9.677467972	7.883079634	8.084808388	9.406356876	8.224690805	8.91395792	8.13625878	7.619433973	8.577968254	8.535553112	9.340168022	7.867719998	8.145750229	7.745314175	11.09469039	8.184521177	8.585230834
C. rectus	Type_1	B9D2Z3_80-109	8.70994538	8.049848549	8.365228849	8.72848744	8.210265465	7.839728691	8.442252384	7.673014558	7.714817902	7.793332355	9.266200912	9.38208359	8.116343961	9.24218169	8.548500846	7.505811554	8.37286506	8.966024714	9.055734337	8.26873692	9.15882004	8.279223644	8.199672345	8.094517599	7.885696373	7.883661542	8.200081214	11.37540151	8.705920322	8.442943496	10.18198044	8.067434361	8.569855608	9.025139562	8.715676053	8.536571017	8.532031177	7.979663362	8.493855449	7.957585762	8.709083813	8.134854102	8.037546954	7.977279923	8.958794353	8.163649676	8.262486403
C. rectus	Type_1	B9D2V6_290-309	9.177211881	8.084365504	8.365593396	9.11504365	9.014950341	7.889757446	8.250298418	7.968666793	7.885187935	8.007494537	8.532355925	9.205385996	8.067434361	8.946175241	8.478432581	7.46624644	9.600996935	9.447083226	8.64625868	8.080373416	8.766528909	9.529918528	8.322303748	8.019590728	8.246344743	7.765976681	8.355718148	10.47438196	8.451211112	8.722238308	10.17669261	7.822305264	8.472352377	9.55426907	8.228016971	8.374315005	8.17450962	8.382624027	8.400879436	8.34946554	8.87958325	8.308718238	8.645658432	8.337250217	8.897845456	7.949340382	8.447772028
C. rectus	Type_1	B9D2G3_80-100	8.890678825	7.987651608	8.614040535	9.616214655	8.039916014	7.770588817	9.076329759	8.325612096	8.168558166	8.059221537	10.02690063	9.254169695	8.141874907	9.443508704	8.752760753	7.45644776	10.33376524	9.527121531	8.599236632	8.020348645	8.722962735	9.719077627	8.258673094	7.880974872	8.30709729	7.932885804	8.480147596	10.25524321	8.642215831	8.796187131	9.971804793	8.239707007	9.0646203	9.020348645	8.279082914	8.496581459	8.533860623	9.020601196	8.462781099	8.123180833	8.570200709	8.06706762	7.977279923	8.384881843	9.7782265	8.462409318	8.287502518
C. rectus	Type_4	B9D2B9_280-300	8.887655818	8.840777924	9.703532844	8.905387005	9.588179213	8.12485983	9.250636801	8.776902966	8.240791332	8.357237795	9.584962501	10.14402087	8.838753719	10.23464638	8.791395488	7.900435573	9.634162794	10.65846653	9.850744962	8.570939934	9.557737198	10.59732099	9.582007534	9.024150263	8.625708843	8.579046502	9.892651229	11.66600203	9.480790201	10.35172801	10.41453424	8.912675524	9.055282436	10.78317365	10.76818432	10.69926259	8.907105266	8.349992013	9.224863036	11.42809841	8.871245217	9.104224319	9.428360173	8.532773352	9.540543223	9.36616607	9.356923516
C. rectus	NA	B9D289_0-20	8.616381759	8	8.898944862	8.969713552	9.552669098	7.900866808	9.098749901	8.21122463	8.745445149	8.895368726	8.587692293	9.388017285	8.585986778	9.873863521	8.610353776	7.808525466	9.092757141	8.880974872	8.889573099	8.26976424	10.77770364	9.076329759	8.854585085	8.573991383	8.435764954	9.346110746	8.095636773	9.957629728	10.53465659	8.606993982	8.52177887	10.13605899	8.511033822	11.59453667	8.773289089	8.618385502	8.247496021	8.702644952	10.00957417	11.8535931	9.350135564	9.644347934	8.738399379	9.115871256	8.953931863	9.204126486	8.58154298
C. rectus	NA	B9D245_70-89	10.7903485	8.078757313	8.449711429	8.432352085	9.194085261	7.721720638	8.515341449	8.08649815	7.933422421	8.371479661	8.756101381	9.076815597	8.115634846	9.232093823	9.116816511	7.808525466	8.670817165	10.64868441	9.081664997	8.345102784	8.721720638	8.571580289	8.727611096	7.83518913	8.497307526	7.876516947	8.464267265	11.02721489	9.402624515	9.312882955	10.00702727	8.268488836	8.070974718	10.36313921	8.189824559	9.67531555	8.766378322	8.161704495	9.201901134	8.568128864	8.842350343	8.390364404	8.876516947	8.386842293	9.078757313	8.534921818	8.179456764
C. rectus	Type_3	B9D204_340-360	6.475733431	6.797956224	7.585645433	7.697915317	7.299624321	6.275278002	8.724203763	6.724203763	6.845490051	6.790866799	8.415933782	6.790866799	11.80709874	6.321928095	7.409390936	6.11042399	6.632003768	7.007154719	8.459058974	6.664689693	7.448210185	6.466864376	6.390755219	6.420151631	7.78730898	6.567091824	6.497670423	6.568474378	12.28621645	6.807354922	7.205904299	12.45151554	7.680759085	7.305439972	7.397771853	6.26166757	6.893715207	6.882643049	7.579487371	6.763363284	6.945709844	7.040414268	7.202346479	7.020348645	6.628031223	13.29767187	6.789681834
C. rectus	NA	B9D1Y1_220-240	12.07514484	9.060470774	7.622051819	7.675957033	8.78108645	7.511093738	10.35176744	7.424166289	7.87036472	7.483143975	7.648657176	7.574908836	7.19064778	7.360481336	12.88191056	7.32343012	10.42792388	7.5980525	9.063170345	8.662074918	7.595568307	10.76120492	10.40647077	11.81411511	8.736965594	7.117210185	8.144233358	7.30833903	9.073472154	7.523561956	8.116343961	7.230420795	7.493188307	7.172427509	11.01297365	7.892289823	9.95552883	8.18611424	8.779172154	8.821773982	7.71539006	7.726218159	7.677719642	8.103724923	7.451897946	8.456696651	7.83447105
C. rectus	Type_1	B9D1J1_240-269	9.260486283	8.361482111	8.959239368	9.195922564	8.70572332	8.119760243	9.299810522	8.381429107	8.178599335	8.082709311	9.127519248	9.167154013	8.40626096	10.07836152	9.090669606	7.628205687	8.936947829	9.856179775	10.07667498	8.34802923	9.616355375	8.59285041	8.53076567	8.310732354	8.48762851	8.386883537	8.773573035	10.6090329	10.09768564	9.084668544	10.06913173	9.073295968	8.641386309	10.10790532	8.803281427	9.374238728	8.733639768	8.328084361	10.00081544	9.630027574	9.067646641	8.279549493	8.796466606	8.305221762	10.35679944	8.614709844	8.916036578
C. rectus	NA	B9D1H8_170-189	7.245692509	8.128676715	8.975257926	7.893747647	8.6819618	7.238966646	9.079327909	7.647670043	7.675334421	7.409890052	7.63918108	9.364520936	7.240089803	9.077129875	7.655267635	7.096792654	8.666380667	9.795562227	8.39433659	7.273384243	9.31940648	9.592017258	8.790204733	8.41884474	7.56493402	7.599037686	9.188661564	8.50289029	11.53716129	9.5950929	7.280497868	10.20262802	8.155413526	7.719489487	9.025302441	9.63673123	7.692666778	7.525866213	10.30498875	12.8030152	8.505461314	8.329070819	9.303377855	8.73968135	8.233619677	7.052727862	8.760181802
C. rectus	Type_1	B9D157_160-180	8.601151739	7.826548487	8.426614202	8.572384435	7.956134115	7.744833837	8.851488792	7.878050913	8.067882472	7.363404731	8.064742765	9.132928083	7.433237678	9.777255315	8.509445132	7.147204925	8.048032696	10.00023479	9.611485943	7.884170519	8.808427957	8.156504486	7.974892541	7.847057346	7.730753157	7.604862058	7.9825183	11.2831366	9.329796338	8.06653772	9.99859043	7.8522694	7.861086906	9.156083076	8.279997414	8.723660944	8.025601003	8.4814631	8.320424504	8.174093438	8.657913866	8.261703181	7.953711452	7.738655263	9.137631598	7.832890014	8.265224337
C. rectus	Type_2	B9D120_0-20	8.253926254	7.745506266	8.163230349	8.241903726	8.197380533	7.672425342	8.046578367	8.117210185	7.852997588	7.906088876	7.799173672	8.77016832	7.757112167	8.512542955	7.747297877	7.591460012	9.152791852	7.902073579	7.818049523	7.921245889	7.935459748	7.489714186	7.967706597	8.23935985	7.966937979	7.739218046	7.823154907	7.937815169	11.84509796	7.96154616	7.725650281	10.73386272	7.993221467	7.643375211	8.09978612	8.209128398	8.14839184	7.549463819	11.14457328	12.89069494	9.31046131	7.932313192	8.904484098	8.99095486	8.63008507	7.254871148	8.633479648
C. rectus	NA	B9D0E6_380-400	6.786969682	6.297243832	6.624142682	10.59352451	9.126704473	6.212235806	9.175103958	6.538050325	6.111508315	6.256040159	7.890047085	5.9256604	6.32963619	7.01282404	6.498706767	6.213625017	6.381233924	6.820178962	10.23353408	6.121903487	14.18071394	6.686500527	6.652076697	6.388632376	7.715716905	7.939579214	7.288701317	12.50206814	6.224690805	6.415439981	6.472255659	6.375039431	11.47916674	5.886132035	6.752977912	6.439385676	6.423866259	6.227444041	10.96253456	8.246570959	6.384937892	6.43343641	5.584962501	6.588179213	5.960829403	6.77384566	7.651564285
C. rectus	NA	B9D037_120-140	7.416317733	6.010210199	6.104717871	6.188026808	6.339850003	5.987651608	6.193413354	6.184424571	6.346312254	6.330102026	5.278660641	6.054295977	6.162620201	7.184424571	9.260598828	5.747582702	6.024384159	8.352745687	6.758526079	5.8397764	5.523561956	5.144194726	6.212993723	6.169925001	6.457940461	6.276970313	6.491853096	5.354349573	5.995895602	6.133025419	7.7334776	5.354349573	6.393877937	8.648439296	5.667272854	7.55319292	6.346312254	5.548997003	6.624047709	5.036423408	6.302119614	6.313707588	5.410933101	5.140481224	6.157117225	6.318645511	6.321928095
C. rectus	Type_1	B9D008_230-249	9.224001674	7.969451933	8.445579244	9.607834664	8.353146825	7.824814131	9.468346343	7.612700986	7.386058432	7.52498684	8.425883442	9.129517202	7.580858102	10.16032984	8.982993575	6.931811971	8.475364974	9.878886935	9.905660502	7.680759085	9.453083526	8.121768963	8.161704495	7.794415866	8.092757141	7.836911066	8.285402219	10.76750734	9.234273121	8.242741067	9.854301732	7.982993575	7.683951595	9.486926415	8.241441537	8.523205515	8.124591322	7.521421988	8.395047216	8.540920559	9.265082234	7.878190283	7.576741994	7.628694074	10.03242148	8.074384771	8.358351503
C. rectus	Type_3	B9D004_60-89	7.344637334	7.496776975	7.83968832	7.694558796	8.73470962	6.947917864	9.14681342	7.821160722	8.335390355	7.725825037	8.246466556	8.481644211	12.23681915	7.460062029	8.491544795	6.63159683	7.5987683	8.764871591	10.46462429	9.637739532	7.919321745	7.493701521	7.468858978	8.289309557	9.652431337	10.22121529	6.944317874	8.32919261	12.17088802	7.918404584	7.916109126	12.405121	8.15169961	7.672425342	8.335733894	8.239873879	8.482885506	8.13442632	9.937090833	7.880760864	7.885930977	7.899937835	7.217678133	7.31636857	8.870601829	13.04468309	7.767165832
C. rectus	NA	B9D002_160-180	6.447083226	6.038918989	6.553309299	6.011227255	7.484487267	5.702749879	8.302638924	5.988684687	6.062495926	7.994824829	7.559695742	6.751544059	11.51134087	6.724513853	6.815916936	5.523561956	7.115477217	6.754887502	8.126704473	6.442943496	7.57427815	7.990103964	6.347252251	5.95419631	9.149958767	6.675957033	7.42905797	6.635415827	11.68376224	7.305301776	6.416445694	12.0513789	6.671246188	6.486499862	7.794415866	6.118941073	8.347252251	6.48247186	8.353146825	5.837102265	6.035257325	6.752659401	5.967706597	6.303780748	6.120669887	12.57441614	6.916874684
C. rectus	NA	B9CZX5_220-249	8.027905997	8.11614399	7.970216531	8.242074787	8.296739763	7.951957143	8.798658723	7.996093196	8.159483255	8.042711676	8.642468316	8.280056918	8.16722513	7.947018708	8.084195127	7.689191621	8.623740828	7.826548487	7.998698907	7.937090833	8.016808288	8.276840205	8.311486348	7.923441772	8.003896253	7.682724542	8.114142748	8.282553857	9.973090206	7.893884886	8.164520197	9.390995668	8.098841903	8.121334264	8.27791324	8.186018978	8.408737985	8.089093927	9.588570503	11.01343005	8.609320827	8.356536618	8.477291249	9.305535638	7.939353175	8.573938435	7.955538144
C. rectus	Type_2	B9CZB9_20-40	9.604300502	8.288761231	8.448961002	8.394267802	8.924272674	8.282877817	8.430452552	8.338635102	8.721409947	8.635305886	9.64483951	10.39981196	8.248358877	8.400103168	8.468716598	8.101856327	9.484731367	8.315355441	8.339445149	8.463524373	8.727611096	8.523561956	8.63167314	9.916693771	8.465009774	8.002559332	8.881253036	8.671460651	11.25261168	8.359549921	8.627699683	10.42874083	8.45756743	8.619052799	9.366322214	10.31453175	8.718299348	8.435386145	11.43092767	12.08574404	10.53102695	8.481615988	9.128345898	9.506893575	8.362740843	8.192965243	10.00562455
C. rectus	Type_1	B9CZA0_70-89	9.083700922	8.410097966	8.648357582	8.986790143	9.226813555	8.082592606	8.909893084	8.435670261	8.106344829	8.301496195	8.942025705	9.066313473	8.318166176	9.524051919	9.039376045	7.78844646	9.232021123	9.393569219	9.07881795	8.22881869	8.956860121	9.473029222	8.536247216	8.19270378	8.608254822	8.175757447	8.550746785	10.85025196	8.991994164	8.929998063	10.48909532	8.312882955	8.777255315	9.965423566	8.720244258	8.885442176	8.736965594	8.460797161	8.839466263	8.621136113	9.007027267	8.32830093	8.690289043	8.628141719	9.397496379	8.416797528	8.621441413
C. rectus	NA	B9CYU5_0-20	7.440177062	6.701595261	6.321928095	6.641449692	6.637832402	6.271463028	6.672425342	6.277674857	6.934673752	6.760442746	6.176588732	6.112005026	6.54689446	7.541741972	9.715676053	6.315904307	6.42905797	8.680945509	6.351675438	6.562242424	6.235216462	5.828665428	6.7736887	6.351675438	6.960967268	6.434628228	6.842350343	5.832890014	6.142957954	6.395177077	8.225609134	6.071462363	6.383704292	9.009595379	6.339850003	8.345405247	6.664150952	6.220781371	6.896836931	5.967706597	6.54303182	6.743712427	6.582455645	6.736965594	7.28771238	5.967706597	6.430452552
C. rectus	NA	B9CYT8_130-149	5.998264949	5.819196535	6.385696507	10.85971396	7.804379269	5.821160722	9.301672058	6.266786541	5.96133838	6.236198221	6.565175328	6.015522272	6.353486163	10.44493523	8.157541277	5.836778682	6.305184831	8.009936253	10.41590424	5.893884886	14.41055837	5.713188211	6.003463855	6.105304154	7.270385183	5.227338244	6.433986602	12.74917646	5.81526012	5.389672702	5.875099529	6.977279923	11.67561782	5.696165063	5.530781463	5.912428779	6.166839022	6.185256655	11.26624597	7.966228123	6.039340892	5.968445266	5.530781463	6.006919414	5.663694937	6.744575128	7.010366716
C. rectus	NA	B9CYQ4_30-49	9.678600139	7.869042965	8.870584894	8.246570959	8.351570282	7.740503584	8.651308011	8.177419538	7.689498855	8.159510978	8.555958542	8.545791903	8.142471789	8.893734903	8.777607579	7.450622137	8.793022631	8.916092716	8.932847467	8.112625673	8.430751215	8.23976899	8.250636801	8.280107919	8.612868497	8.864186145	8.315149562	10.38015181	8.442943496	8.416043493	9.962173031	8.513163603	8.21778464	9.751304945	8.509492262	8.987264012	8.320639399	8.535830793	9.053731984	8.547445422	8.564421722	8.850186838	8.539158811	8.213625017	8.614446938	8.624403827	8.364134655
C. rectus	Type_3	B9CYG9_160-180	7.468114886	5.773139207	6.145932146	5.971543554	4.942514505	5.394462695	8.178976011	5.897845456	5.850186838	6.117643101	5.960001932	6.168672118	11.48075865	5.977279923	7.084144011	5.2644426	6.403012024	5.807354922	7.262094845	5.712527	6.944712061	6.405141463	5.873444113	5.787902559	9.038233135	8.595956744	5.419960178	6.269126679	11.68472123	6.171176798	5.517669388	11.90970561	6.053925882	5.779719355	7.235415936	5.776433032	5.861086906	6.309476354	7.351491409	6.349834091	5.609178738	6.664447285	5.361943774	5.727920455	5.962896005	12.65639693	6.033423002
C. rectus	Type_1	B9CY28_60-80	8.57624813	7.553629294	8.017156386	7.827342704	8.087131302	7.322491538	8.471929188	7.757806672	7.262682142	7.500343969	8.965603937	9.18223915	8.157662727	9.034111146	7.926295995	6.992938336	9.180686195	8.812778972	8.87958325	9.297346199	8.847057346	9.626849764	7.929998063	7.493855449	7.773963368	7.969386521	8.041316916	11.71389661	8.702172685	8.191984513	9.585197295	8.221587121	8.346236691	8.997179481	8.184255495	9.932491599	7.499845887	7.70994538	8.119265383	8.36303963	7.90350531	7.854478834	7.746514321	7.349834091	8.244661145	8.673750739	8.716605141
C. rectus	Type_2	B9CXY2_410-429	9.488549033	8.028231111	9.165202591	8.751740947	9.594434386	7.847702208	8.350809215	8.283496952	8.385989248	9.000497167	8.846227814	9.323518426	8.130797658	9.535504104	8.12685628	7.779043371	9.596080108	8.714649577	8.61276011	8.083088194	10.7367501	8.863821874	8.691230342	8.821492636	8.382941836	8.736302439	8.62935662	9.694511526	10.54132442	8.954709512	8.622697851	10.098574	8.666171778	10.23093874	8.427497722	8.584741483	8.339326053	8.306731869	10.78468295	12.12626794	9.691127685	9.196204326	8.992855052	9.318609264	8.942859441	9.189097797	8.628499149
[truncated: 49 more columns]
