# Supplementary material for: Antibody response to oral biofilm is a biomarker for acute coronary syndrome in periodontal disease
Source: Commun Biol. 2022 Mar 4;5:205. doi: 10.1038/s42003-022-03122-4 (PMC8897497; doi:10.1038/s42003-022-03122-4)
Supplement: Supplementary file 4 — Supplementary Data 2 [file 42003_2022_3122_MOESM4_ESM.txt]

Cluster	ACS	no-CAD	s-CAD	H	P	G	H+Y.Smok	No.Smok	No.Diab	Yes.Diab
clust_37_1	0.417083547	2.315358228	0.306971507	0.357232714	0.15229187	3.053678825	0.16853452	1.823267399	1.216453393	0.189127997
clust_26	0.079306535	2.272802233	0.815436813	0.556216533	0.787122636	1.922186108	0.930421684	1.176155907	1.270900244	0.189451306
clust_28	0.079306535	2.272802233	0.815436813	0.556216533	0.787122636	1.922186108	0.930421684	1.176155907	1.270900244	0.189451306
clust_33	0.717648506	0.313508731	1.756612911	1.027817773	1.333487008	0.133966485	1.19698554	0.672455599	0.64274289	2.204774555
clust_44	0.265275965	0.925277576	1.910509091	0.494426643	1.743954968	0.190415046	1.718753324	0.376583632	0.955398418	1.419405338
clust_58	0.515277871	1.922822897	0.575840775	0.916249953	0.697821435	1.618868573	0.72274223	1.275045807	1.099155611	0.656174848
clust_55	1.898127945	0.538579046	0.598300725	0.583866929	0.511069236	2.234359928	1.478522601	0.563871116	1.151593219	0.441709255
clust_62	0.689073604	0.415670313	1.671645842	1.057684985	0.530676988	1.524466378	1.017931417	0.8367693	0.81244544	1.443635732
clust_25	0.223225231	1.483393642	1.291737371	1.553945705	0.625809736	1.232432321	1.086913282	0.915560725	1.139236551	0.447745436
clust_19	0.621952376	1.865194179	0.744947166	0.092514014	1.538394405	1.023750864	1.100536666	1.055138281	1.154525594	0.803046454
clust_47	1.27319739	0.90286666	0.282112765	2.031003873	0.304617104	0.792183546	1.008987652	0.637535478	0.488139885	2.279355647
clust_30	0.845705838	1.764582182	0.58231902	0.954543733	1.328629172	0.679400246	1.172117028	0.960692347	1.203580257	0.508430177
clust_61	1.669465383	0.790160268	0.577054949	0.763590625	1.157385562	0.947550708	1.115246987	0.91341165	0.999078632	1.067055237
clust_57	1.224649482	1.587123981	0.419599944	0.506541254	1.711339883	0.393417344	1.619502087	0.556884713	1.142168804	0.838772509
clust_8_1	0.738700186	1.766825023	0.730733589	0.138304683	1.503534055	1.055046244	1.184301367	0.977512598	1.172971215	0.732071041
clust_42	0.819239723	0.597790914	1.632693129	1.268272675	1.249793197	0.406198552	0.976132924	1.055365573	1.042551175	0.951962136
clust_12	0.914190576	1.72601992	0.610761099	0.064799624	1.439553633	1.243397204	1.164241814	1.00636175	1.204108278	0.626566102
clust_13	0.914190576	1.72601992	0.610761099	0.064799624	1.439553633	1.243397204	1.164241814	1.00636175	1.204108278	0.626566102
clust_7	1.071739235	1.642300137	0.512065492	0.063266779	1.327003114	1.415207549	1.047679911	1.101926527	1.194860222	0.623951033
clust_18	0.778359979	1.717080599	0.752820395	0.103115818	1.529895505	1.049775359	1.235285023	0.936448062	1.181660059	0.7155592
clust_20	0.778359979	1.717080599	0.752820395	0.103115818	1.529895505	1.049775359	1.235285023	0.936448062	1.181660059	0.7155592
clust_16	0.625401826	1.692516262	0.946275856	0.124156553	1.564095901	0.991493161	1.2513186	0.931474123	1.198552644	0.674715076
clust_17	0.625401826	1.692516262	0.946275856	0.124156553	1.564095901	0.991493161	1.2513186	0.931474123	1.198552644	0.674715076
clust_43	1.270576069	1.298871781	0.42610459	1.678857215	0.876408462	0.686447052	1.121743951	0.880320661	1.023717388	0.736952832
clust_54	0.577270976	0.972526434	1.577975545	1.397616141	1.320987571	0.271533043	0.800243903	1.27504635	1.1451921	0.661607936
clust_32	1.392411337	0.484481796	1.095283333	0.91618767	0.886474992	1.234033565	0.877138682	1.0996761	0.993782885	1.02052964
clust_60	1.271843531	1.023746164	0.454172769	0.46101665	0.570518757	1.886153662	0.597125983	1.223009748	0.715711832	1.796700904
clust_10	0.928644292	1.593497677	0.706097544	0.215187479	1.444851539	1.090068646	1.218441732	0.939528632	1.180033483	0.683648977
clust_14	0.673783092	1.545853915	0.996967043	0.289861942	1.482421421	0.951407431	1.23833687	0.912846872	1.157658819	0.750862595
clust_41	1.130384032	1.396130674	0.579110114	0.53752539	0.768499018	1.896444749	0.809301784	1.25189409	1.181355114	0.449355036
clust_3	1.382756888	0.76235469	0.750408961	1.751271908	0.722328741	0.785487688	0.807622367	1.116294	0.972711538	0.948763219
clust_11	0.732344461	1.502325682	0.951260386	0.335859008	1.418235451	0.993386524	1.168333692	0.95996109	1.131818556	0.806475149
clust_24	0.848177578	1.490514135	0.804012795	0.477192035	1.325637748	0.996848133	1.154501314	0.944999643	1.099736495	0.858380124
clust_22_1	0.800171438	1.468958646	0.869766182	0.504114636	1.281109143	1.050556826	1.126847516	0.969037699	1.105227949	0.824209966
clust_56	1.25046027	1.158021977	0.65361472	0.796339311	1.328751625	0.647551829	1.264506257	0.786843038	1.006586553	1.10732442
clust_9	0.79207136	1.452670258	0.993297887	0.153910684	1.460408309	1.121686702	1.205236264	0.958595097	1.18811936	0.674004079
clust_4	1.279881119	0.973556379	0.685559965	1.734966458	0.786761866	0.735150135	0.959404957	0.999099711	1.024975875	0.820643534
clust_15	0.857283062	1.412067966	0.875667794	0.434661562	1.325083068	1.033656379	1.182409511	0.919741944	1.094943122	0.864485591
clust_22_2	0.91140401	1.389044901	0.808469128	0.522809423	1.245948023	1.062995344	1.065967815	1.007854897	1.078239871	0.907266587
clust_21	0.880355861	1.33659361	0.885518183	0.592172172	1.244796967	1.00344796	1.107392685	0.963908342	1.065726238	0.920087982
clust_34	1.207005447	0.717551888	1.07513796	0.807616646	0.170746532	2.623498754	0.149407329	1.815675612	1.181477299	0.251882533
clust_49	1.303056096	0.843819705	0.922991958	0.807065762	1.017965778	1.200927035	1.195665435	0.857948834	1.092344848	0.75821455
clust_23	0.890808697	1.31701752	0.90027849	0.635400138	1.226874018	1.00837018	1.091617564	0.98272092	1.083732882	0.863179592
clust_38	1.071940301	1.479354586	0.95810189	0.280124935	2.142451325	0.132607763	2.155180467	0.224637039	1.416735312	0.138866383
clust_2	1.219589628	0.857502971	0.869671883	1.431488354	0.812777411	0.934144159	0.908248724	1.053240274	0.99583295	0.917503646
clust_35	1.136998708	0.764573639	1.096842864	0.778942015	0.436315272	2.172161902	0.387443449	1.586519278	1.111123939	0.529078933
clust_48	0.773700259	1.08884815	1.118680683	0.568298618	0.718705943	1.813599064	0.599791719	1.371614697	1.016785914	0.929974954
clust_31	0.904725607	1.224792056	0.933008699	0.902588134	1.075146	1.016277212	1.038623587	1.003786428	1.06668196	0.834370317
clust_36	1.168871384	0.949981947	0.840850311	1.025172877	0.42847585	1.948705382	0.410794774	1.538840044	1.083054234	0.605253198
clust_5	1.163727863	0.868348587	0.913434726	1.39609581	0.808850464	0.96716753	0.942889863	1.019194573	1.002408917	0.917881667
clust_59_1	1.167881557	0.882711523	0.948172885	0.809723465	0.493269376	2.047384743	0.487451189	1.49082255	1.099968797	0.572613915
clust_40	1.147130437	1.218516192	0.927577313	0.508002408	1.668535687	0.54168158	1.631454542	0.585812301	1.229824011	0.541465529
clust_53	0.806912734	1.036809381	0.986232657	0.227434397	0.794584826	1.764531804	0.77047651	1.10910524	0.613082893	1.890829559
clust_50	1.117801127	0.970846003	0.872134384	0.99117491	0.955622691	1.039275784	1.191448063	0.790754071	0.969397486	1.10154548
clust_6	0.850555569	1.062063017	0.978216981	0.583998325	0.874851864	1.416662365	0.843307676	1.079005661	0.777101952	1.53423659
clust_39	1.090313366	1.108178014	0.96637017	0.645742645	1.439731821	0.689179506	1.46378549	0.662809216	1.115010886	0.818878886
clust_37_2	1.022257813	1.003750762	0.97573454	0.918813732	0.906756628	1.230976785	0.874349895	1.12165989	1.021616668	0.924083287
