# Supplementary material for: Antibody response to oral biofilm is a biomarker for acute coronary syndrome in periodontal disease
Source: Commun Biol. 2022 Mar 4;5:205. doi: 10.1038/s42003-022-03122-4 (PMC8897497; doi:10.1038/s42003-022-03122-4)
Supplement: Supplementary file 5 — Supplementary Data 3 [file 42003_2022_3122_MOESM5_ESM.txt]

clust_1	clust_2	clust_3	clust_4	clust_5	clust_6	clust_7	clust_8_1	clust_8_2	clust_9	clust_10	clust_11	clust_12	clust_13	clust_14	clust_15	clust_16	clust_17	clust_18	clust_19	clust_20	clust_21	clust_22_1	clust_22_2	clust_23	clust_24	clust_25	clust_26	clust_27	clust_28	clust_29	clust_30	clust_31	clust_32	clust_33	clust_34	clust_35	clust_36	clust_37_1	clust_37_2	clust_38	clust_39	clust_40	clust_41	clust_42	clust_43	clust_44	clust_46	clust_47	clust_48
1	0.612603910827757	0.5568602548231351	0.35514469396528786	0.5709465278951136	-0.06786912959647602	0.043484108192601144	0.03772375293595145	0.6910207745457997	0.0728886265715309	0.03985403640041859	-0.016797876933187354	0.03297071336576097	0.03297071336576097	-0.0063917055747446825	0.019146202608748768	0.03278113533838248	0.03278113533838248	-0.051919157864133224	0.045765547634111794	-0.051919157864133224	-0.027196707655534388	-0.0033517844779565858	0.017215876419441657	0.030014685501219895	7.416428138661028e-4	0.0671905867880504	-0.06336541328698846	0.0671905867880504	-0.06336541328698846	-0.016170373965002136	-0.01812099314438116	0.06367169910975214	0.24866016997523877	0.1646966472258771	-0.05598743606433541	-0.002752323123315678	-0.0027952106872633185	-0.06309879106972431	0.02707968399579115	0.14208715440430048	0.17876215792004382	0.028463738746914276	0.031302339180162855	0.19394997785473364	0.07852608455773673	-0.16952246088896972	2.505773154654611e-4	0.13112069636704063	0.04654572064693785
0.612603910827757	1	0.7430116817843108	0.6389271095000618	0.6488081344620543	0.02159496550443936	0.022575966234246125	0.03601020988987124	0.5836521140569213	0.03489757227538304	0.02739167095543041	0.012730906885025843	0.0598360370855149	0.0598360370855149	-0.003854193263350074	-0.0036098700372617395	0.028800785418507422	0.028800785418507422	-0.03834448941316038	0.03686082301231591	-0.03834448941316038	0.010464756143337344	0.013533174809002691	0.013673171795702673	0.07488991924939818	0.0486975176330135	-0.03686967647395269	-0.0966430870649006	-0.03686967647395269	-0.0966430870649006	0.031984053782898945	0.057168435626374615	0.08215450098736356	0.15409413362338031	0.01195242820683136	-0.001587084592049599	-0.022405134206177704	0.018761370069111962	0.012867598624228689	0.03196347283953653	0.07208258559261221	0.07125696113986002	-0.03461575109167912	0.03570106455838823	0.30549081693838454	0.22805592791678167	-0.11520602113782578	-0.04616493322611551	0.13250163296465725	-0.010796872880665482
0.5568602548231351	0.7430116817843108	1	0.5648816114240939	0.5459747294068142	-0.06185167915949787	-0.05914836251398433	-0.05464677273989903	0.5210163991125739	-0.022039184280033066	-0.08360207316819891	-0.08748810202614543	-0.02639313843223106	-0.02639313843223106	-0.11233237547246024	-0.1271773164250644	-0.05581759551348488	-0.05581759551348488	-0.14042932868005772	-0.050199130152323634	-0.14042932868005772	-0.12034345533733011	-0.0919619834804937	-0.07152691307479267	-0.050464985424189826	-0.07870912773597787	-0.018404819329177143	-0.09144008265676293	-0.018404819329177143	-0.09144008265676293	-0.0331863153105479	0.04092623642628858	0.1567712930031135	0.08871760469852431	-0.02001029757740463	-0.13992391406320848	-0.17654246426986128	-0.029256001419329637	-0.05870973715278945	-0.08278140040163878	-0.0340648221273241	-0.03490309246287443	-0.13600087669188704	-0.10639738452862597	0.16696298534540138	0.08192653953114754	-0.17362009257462468	-0.11686873505075114	0.0677681383249756	-0.06812855120587731
0.35514469396528786	0.6389271095000618	0.5648816114240939	1	0.6325952379816328	-0.07779322185690493	0.20296088374319632	0.1879597085690709	0.3815764552251587	0.1722032744317811	0.23447050797746827	0.18361558181152351	0.2449447150656354	0.2449447150656354	0.1695566406136256	0.12646185205248192	0.2091006513741151	0.2091006513741151	0.09072032009385063	0.1732174586357281	0.09072032009385063	0.16524744568324698	0.17028966048331223	0.14129331915462265	0.2157390328654712	0.19070315920405043	-0.08231165130976369	-0.1321024501402776	-0.08231165130976369	-0.1321024501402776	-0.029392851951046288	0.2080116259721074	0.21893675580598515	0.013858856950188595	0.08562575339601418	0.06731438045700419	-0.020213697498502683	0.038386930525739035	-0.010808741188098365	-0.04455501690973161	0.0016599672471096477	0.09236612646761266	-0.05491117312940168	0.11476343456342541	0.13603067307990085	0.07031810030675777	0.08773281503963348	0.12590594811840972	0.13997319531373506	-0.16448420629318755
0.5709465278951136	0.6488081344620543	0.5459747294068142	0.6325952379816328	1	0.0772473315963081	0.13444741613100422	0.14065311797771005	0.522266379959689	0.13860057026376874	0.17698960986690965	0.14059926827032734	0.1485741125308744	0.1485741125308744	0.12422854296991462	0.0792098793467034	0.1507765974975046	0.1507765974975046	0.010030377342499513	0.12140054420748599	0.010030377342499513	0.12163486475610438	0.1540348044470535	0.14220985740060932	0.19857151009944546	0.16288802624307971	-0.015682154761200096	-0.1385354794003531	-0.015682154761200096	-0.1385354794003531	0.04559706214185211	0.043359571571505905	0.21342508162412377	0.2367640073174332	0.1786087537883807	0.17369569133929535	0.1486580445002348	0.15678506985177965	2.6897490989969216e-4	0.1726624847828176	-2.55461574372336e-4	0.057698440234480265	-0.12691617839982577	0.07068755695109978	0.33667641286303024	0.07250156608112229	-0.030375059936415014	-0.04692052991243993	0.16334339216177313	-0.04676117834164486
-0.06786912959647602	0.02159496550443936	-0.06185167915949787	-0.07779322185690493	0.0772473315963081	1	0.19606832437423422	0.17516413214886553	-0.0528869922683472	0.1397807044727624	0.21776532210337515	0.18194777100651974	0.17971220459358914	0.17971220459358914	0.18548698047852477	0.2338933244750217	0.11968231885791114	0.11968231885791114	0.15086507837614682	0.09640477187222211	0.15086507837614682	0.2079838644712033	0.19762132506295027	0.06345819028239645	0.23501838083243126	0.1725423471966449	-0.12342304674683574	-0.10986037378262646	-0.12342304674683574	-0.10986037378262646	-0.11349340496832512	0.08863676546248059	0.15561656371153565	0.18409916708684587	-0.12711147256319974	0.08832932125140025	0.14685680758920444	0.0769405168133258	0.07725560514767177	0.15047526331942912	0.2285501669739389	0.2733168382923607	0.16766011550225984	-0.021890365481949354	0.05086618342703032	0.23733741241367665	0.019747922288511945	-0.2286884528378107	0.008332741249634451	-0.06020691556903855
0.043484108192601144	0.022575966234246125	-0.05914836251398433	0.20296088374319632	0.13444741613100422	0.19606832437423422	1	0.9246210306269319	-0.053155404042834156	0.8690297953327275	0.9242251435930999	0.8628863185021008	0.921896463879238	0.921896463879238	0.8350452645935963	0.8472141592895089	0.8322849758644221	0.8322849758644221	0.8752661552264996	0.8196337417443885	0.8752661552264996	0.8557481047768082	0.8822949994549726	0.7996649703249674	0.8615793273377154	0.8588966637346174	0.1538619309079409	0.160956796069319	0.1538619309079409	0.160956796069319	0.06360562789240272	0.1326958348455304	0.1675457531596295	-0.07347115405977503	-0.0162265303733009	0.03945040725164572	0.0697491343663632	-0.07430376151036534	-0.0404855754864648	0.10496737729537552	0.12644807605849004	0.15516950413443656	-0.039240046395140504	0.07419633406816141	0.12561344671236882	-0.08268650001683463	0.21737198417186895	0.12118849018631862	0.07110745830332342	-0.06675837671782392
0.03772375293595145	0.03601020988987124	-0.05464677273989903	0.1879597085690709	0.14065311797771005	0.17516413214886553	0.9246210306269319	1	-0.07680124046355602	0.9057722885210193	0.9272655739197644	0.9510578232034121	0.9276359589653232	0.9276359589653232	0.9414975254102387	0.9227669591648037	0.9076532328261998	0.9076532328261998	0.9195670549905998	0.8816756627228226	0.9195670549905998	0.9460443068643153	0.945669726875404	0.8786692386925428	0.9348645242560537	0.9516696446415596	0.21453912258721258	0.22565146116741688	0.21453912258721258	0.22565146116741688	0.12583118718991843	0.2109110961166688	0.2457926690161238	-9.585956613607951e-4	-0.043312594959113576	0.06002141864309507	0.1052852146708875	-0.014489295537410568	-0.010529805682789209	0.19100460238551625	0.13745072638049347	0.1796425728614491	-0.018504842559038982	0.08111785894147619	0.12831687804242597	-0.04946464999365281	0.1418512538775324	0.16009935319577637	0.1382873596068596	-0.017758029008764387
0.6910207745457997	0.5836521140569213	0.5210163991125739	0.3815764552251587	0.522266379959689	-0.0528869922683472	-0.053155404042834156	-0.07680124046355602	1	0.022729262513049037	-0.04483496659136537	-0.08718825666348644	-0.0613550459874701	-0.0613550459874701	-0.1099348686811884	-0.08825110204873578	-0.07921170418379751	-0.07921170418379751	-0.1666209699374186	-0.10704587630521394	-0.1666209699374186	-0.11821349035930646	-0.07150584116193702	-0.0727552689572798	-0.027649973723783222	-0.09349394921986767	-0.10128134329740755	-0.18453376650253162	-0.10128134329740755	-0.18453376650253162	-0.028600597655028877	0.04559580164005017	0.06729731960086419	0.21343297407514747	0.20575015135761532	-0.17921307127179048	-0.13610929032695476	-0.05764081603160446	-0.07861043936376008	0.011847181796760567	-0.05331809620432613	-0.031193278185943724	-0.14613841752707546	-0.03853524317604251	0.10466958094710317	0.04292425196432407	-0.1443624136605244	-0.08002115285681792	0.15833209345648877	-0.10880762892024644
0.0728886265715309	0.03489757227538304	-0.022039184280033066	0.1722032744317811	0.13860057026376874	0.1397807044727624	0.8690297953327275	0.9057722885210193	0.022729262513049037	1	0.8245348592798657	0.8353402333213323	0.8767156928569654	0.8767156928569654	0.8647937971102969	0.8039704127937762	0.8752648450201911	0.8752648450201911	0.8509157161938128	0.7900357037296225	0.8509157161938128	0.8090129260856609	0.8225635332521836	0.7576467393358463	0.8034295897161523	0.8072428253666617	0.14527478075518171	0.14087795317935284	0.14527478075518171	0.14087795317935284	0.023138917552716052	0.16244747781170882	0.18055508917151306	-0.026729271868294185	-0.028678886135850915	0.016272793212619777	0.06362542080068972	-0.0963263215139779	-0.06187689716015464	0.13585466359690027	0.1138704161981859	0.1315925950717457	-0.07767951223612528	-0.05367032010482306	0.13936270572347853	-0.12625946268410945	0.09156604341889932	0.06641759232434256	0.12681941682896242	-0.0623374192744327
0.03985403640041859	0.02739167095543041	-0.08360207316819891	0.23447050797746827	0.17698960986690965	0.21776532210337515	0.9242251435930999	0.9272655739197644	-0.04483496659136537	0.8245348592798657	1	0.9092426019457674	0.9053815478456855	0.9053815478456855	0.8605027624816547	0.8905300223154423	0.814358287205232	0.814358287205232	0.8497883945245877	0.8189208226315502	0.8497883945245877	0.9070082996421142	0.9275067769759314	0.8460847315970833	0.9300858252614913	0.924599966345102	0.21810011851239683	0.2078929279524999	0.21810011851239683	0.2078929279524999	0.0530637979965694	0.20056763300448238	0.27438392211415485	0.00162025328666691	0.003611095947566506	0.08397459317469931	0.10752539742118296	-0.055538606706489635	-0.019608867782764366	0.14279815452737676	0.18995305282516828	0.2325405396489559	0.031070899557970953	0.12101874873424115	0.16335936277697277	-0.10033824922786676	0.19215895804888405	0.13609116754368136	0.06685425636705518	-0.048954822499466394
-0.016797876933187354	0.012730906885025843	-0.08748810202614543	0.18361558181152351	0.14059926827032734	0.18194777100651974	0.8628863185021008	0.9510578232034121	-0.08718825666348644	0.8353402333213323	0.9092426019457674	1	0.8651334794079235	0.8651334794079235	0.9261543608953671	0.8995268469937003	0.8535876876659544	0.8535876876659544	0.8749134134502998	0.8822049729352557	0.8749134134502998	0.932440250103307	0.9400828708277956	0.8577189464488746	0.9419845079981226	0.9526681441236889	0.2307711207002888	0.2232797941105052	0.2307711207002888	0.2232797941105052	0.10858581417670138	0.2225680498432086	0.24683746299880752	0.042925354477656025	-0.034072282205750766	0.08523634773078657	0.13507165532255605	-0.03381471367468462	-0.0538475303822291	0.203398124771425	0.10342950004318079	0.17001555454633713	-0.0499602817735196	0.09311021794827629	0.16503096785044913	-0.055317625040794	0.13899992222360372	0.1998738797982332	0.08659599503499342	-0.06262687500141803
0.03297071336576097	0.0598360370855149	-0.02639313843223106	0.2449447150656354	0.1485741125308744	0.17971220459358914	0.921896463879238	0.9276359589653232	-0.0613550459874701	0.8767156928569654	0.9053815478456855	0.8651334794079235	1	1	0.8570967480249321	0.8693261606009693	0.9013196918780306	0.9013196918780306	0.8663617714232037	0.8410249560426145	0.8663617714232037	0.8607119537556376	0.8687862195323798	0.7947746452295438	0.8418947773407742	0.8683063810292737	0.19406411008474536	0.16611450821613746	0.19406411008474536	0.16611450821613746	0.09452034771488994	0.17943780354756228	0.19389764927679087	0.0041760050507375504	-0.036894911516921765	0.042415767473640696	0.07231461748907216	-0.04639842986845588	0.004509693140980055	0.11471993127345118	0.1635746098973757	0.20575664217939682	0.028859941465861818	0.04806578222590595	0.14504311559958488	-0.09160523118570381	0.14421357582523847	0.12475209507737309	0.09778728187259722	-0.07814124366701106
0.03297071336576097	0.0598360370855149	-0.02639313843223106	0.2449447150656354	0.1485741125308744	0.17971220459358914	0.921896463879238	0.9276359589653232	-0.0613550459874701	0.8767156928569654	0.9053815478456855	0.8651334794079235	1	1	0.8570967480249321	0.8693261606009693	0.9013196918780306	0.9013196918780306	0.8663617714232037	0.8410249560426145	0.8663617714232037	0.8607119537556376	0.8687862195323798	0.7947746452295438	0.8418947773407742	0.8683063810292737	0.19406411008474536	0.16611450821613746	0.19406411008474536	0.16611450821613746	0.09452034771488994	0.17943780354756228	0.19389764927679087	0.0041760050507375504	-0.036894911516921765	0.042415767473640696	0.07231461748907216	-0.04639842986845588	0.004509693140980055	0.11471993127345118	0.1635746098973757	0.20575664217939682	0.028859941465861818	0.04806578222590595	0.14504311559958488	-0.09160523118570381	0.14421357582523847	0.12475209507737309	0.09778728187259722	-0.07814124366701106
-0.0063917055747446825	-0.003854193263350074	-0.11233237547246024	0.1695566406136256	0.12422854296991462	0.18548698047852477	0.8350452645935963	0.9414975254102387	-0.1099348686811884	0.8647937971102969	0.8605027624816547	0.9261543608953671	0.8570967480249321	0.8570967480249321	1	0.879894210817753	0.9101200661956532	0.9101200661956532	0.8955008344177208	0.8531324877454064	0.8955008344177208	0.9304552315662713	0.8967894399298316	0.8184172516905474	0.8765943209027949	0.9060873319432684	0.19960988094160695	0.22818311246994286	0.19960988094160695	0.22818311246994286	0.15572693015058597	0.257543593092681	0.26256135085049254	-0.0023003147482643896	-0.04947346361519906	0.10458350817517338	0.14490385579831602	-0.02606991629603875	-0.04023027304271872	0.21199828615666058	0.1553808431818218	0.21558471227913456	-0.019205233271835098	0.013327642191573572	0.13010849480722078	-0.03181106853775354	0.15214599283170183	0.19926801825194707	0.13576365039689864	-0.04692304358923175
0.019146202608748768	-0.0036098700372617395	-0.1271773164250644	0.12646185205248192	0.0792098793467034	0.2338933244750217	0.8472141592895089	0.9227669591648037	-0.08825110204873578	0.8039704127937762	0.8905300223154423	0.8995268469937003	0.8693261606009693	0.8693261606009693	0.879894210817753	1	0.8133243931945561	0.8133243931945561	0.8411886200299415	0.8038724080040558	0.8411886200299415	0.9480008338410524	0.935193089950464	0.8466816774219638	0.9077522185651863	0.9399666605606418	0.2819533478413273	0.27288388275518694	0.2819533478413273	0.27288388275518694	0.16178246031877802	0.2658057022724104	0.25372167608276947	0.0014475088216102357	-0.02997432008824436	0.06050590640832668	0.12039765085221264	-0.030450983993400273	0.0029260416070493703	0.20918193523745562	0.14906513822968911	0.20926420749936792	0.03997691236574747	0.1077592181238019	0.14047210157947473	-0.04343129658784952	0.08540432800226395	0.18003454607128627	0.16717113187966862	-0.06539139668777164
0.03278113533838248	0.028800785418507422	-0.05581759551348488	0.2091006513741151	0.1507765974975046	0.11968231885791114	0.8322849758644221	0.9076532328261998	-0.07921170418379751	0.8752648450201911	0.814358287205232	0.8535876876659544	0.9013196918780306	0.9013196918780306	0.9101200661956532	0.8133243931945561	1	1	0.8423597986271912	0.7974761670382974	0.8423597986271912	0.8345914136426692	0.8191227461426831	0.7460837192697811	0.7929420800677539	0.8333872812914663	0.1791149493431803	0.12661430154269063	0.1791149493431803	0.12661430154269063	0.15089160150132241	0.1646111617230707	0.1806021308936378	0.027681099117945713	-0.06381681029972662	0.02531386729127403	0.08502595866605116	-0.020167101879056515	-0.014749400352347893	0.17210396836501365	0.10890304757947526	0.17324997687007748	-0.03149594438156495	0.009344581524837282	0.13327718150887902	-0.12263389478217794	0.1274432184264742	0.15330033606491958	0.07942687737020579	-0.004014570205040559
0.03278113533838248	0.028800785418507422	-0.05581759551348488	0.2091006513741151	0.1507765974975046	0.11968231885791114	0.8322849758644221	0.9076532328261998	-0.07921170418379751	0.8752648450201911	0.814358287205232	0.8535876876659544	0.9013196918780306	0.9013196918780306	0.9101200661956532	0.8133243931945561	1	1	0.8423597986271912	0.7974761670382974	0.8423597986271912	0.8345914136426692	0.8191227461426831	0.7460837192697811	0.7929420800677539	0.8333872812914663	0.1791149493431803	0.12661430154269063	0.1791149493431803	0.12661430154269063	0.15089160150132241	0.1646111617230707	0.1806021308936378	0.027681099117945713	-0.06381681029972662	0.02531386729127403	0.08502595866605116	-0.020167101879056515	-0.014749400352347893	0.17210396836501365	0.10890304757947526	0.17324997687007748	-0.03149594438156495	0.009344581524837282	0.13327718150887902	-0.12263389478217794	0.1274432184264742	0.15330033606491958	0.07942687737020579	-0.004014570205040559
-0.051919157864133224	-0.03834448941316038	-0.14042932868005772	0.09072032009385063	0.010030377342499513	0.15086507837614682	0.8752661552264996	0.9195670549905998	-0.1666209699374186	0.8509157161938128	0.8497883945245877	0.8749134134502998	0.8663617714232037	0.8663617714232037	0.8955008344177208	0.8411886200299415	0.8423597986271912	0.8423597986271912	1	0.8241348104695005	1	0.8473152899351798	0.8705341257068502	0.7642989724311652	0.8213844744213301	0.859519264995386	0.24066955819953686	0.25830827143810703	0.24066955819953686	0.25830827143810703	0.11749836216025858	0.21016264180581287	0.1966041549899538	-0.11769587303912722	-0.12920420129499163	0.029957662165967708	0.08529446643431227	-0.0367526604738421	-0.004093165367664596	0.14052993616515994	0.1386515739247439	0.18302726398971378	-0.007398369978382887	-0.04295762412708191	0.12088551631106746	-0.04098344653133583	0.19069338956003198	0.17964011220915027	0.13526448261892168	0.003973870743911477
0.045765547634111794	0.03686082301231591	-0.050199130152323634	0.1732174586357281	0.12140054420748599	0.09640477187222211	0.8196337417443885	0.8816756627228226	-0.10704587630521394	0.7900357037296225	0.8189208226315502	0.8822049729352557	0.8410249560426145	0.8410249560426145	0.8531324877454064	0.8038724080040558	0.7974761670382974	0.7974761670382974	0.8241348104695005	1	0.8241348104695005	0.8483366878701353	0.8533034410680618	0.7914042526055378	0.8041812152828839	0.8412689428240626	0.28372061691051303	0.30794297988174113	0.28372061691051303	0.30794297988174113	0.16929009299722336	0.14680686882014124	0.18917336865030526	0.005732211766631738	-0.05247643518089888	0.11633282216682818	0.131815552394192	-0.05123618706367875	-0.13090725063582434	0.1181341051917862	0.1727188147222054	0.15692168956197822	0.0010920936237346108	0.1375942104875495	0.18464380766035218	-0.00761265918640146	0.15240545031461297	0.19478827105420074	0.05766933122383021	-0.09458313883585072
-0.051919157864133224	-0.03834448941316038	-0.14042932868005772	0.09072032009385063	0.010030377342499513	0.15086507837614682	0.8752661552264996	0.9195670549905998	-0.1666209699374186	0.8509157161938128	0.8497883945245877	0.8749134134502998	0.8663617714232037	0.8663617714232037	0.8955008344177208	0.8411886200299415	0.8423597986271912	0.8423597986271912	1	0.8241348104695005	1	0.8473152899351798	0.8705341257068502	0.7642989724311652	0.8213844744213301	0.859519264995386	0.24066955819953686	0.25830827143810703	0.24066955819953686	0.25830827143810703	0.11749836216025858	0.21016264180581287	0.1966041549899538	-0.11769587303912722	-0.12920420129499163	0.029957662165967708	0.08529446643431227	-0.0367526604738421	-0.004093165367664596	0.14052993616515994	0.1386515739247439	0.18302726398971378	-0.007398369978382887	-0.04295762412708191	0.12088551631106746	-0.04098344653133583	0.19069338956003198	0.17964011220915027	0.13526448261892168	0.003973870743911477
-0.027196707655534388	0.010464756143337344	-0.12034345533733011	0.16524744568324698	0.12163486475610438	0.2079838644712033	0.8557481047768082	0.9460443068643153	-0.11821349035930646	0.8090129260856609	0.9070082996421142	0.932440250103307	0.8607119537556376	0.8607119537556376	0.9304552315662713	0.9480008338410524	0.8345914136426692	0.8345914136426692	0.8473152899351798	0.8483366878701353	0.8473152899351798	1	0.9534879415997161	0.9103453962284228	0.9462141703287154	0.9719794053833309	0.2441071859011793	0.26085897316543993	0.2441071859011793	0.26085897316543993	0.18846019777816891	0.2493265971919333	0.27845508068414465	0.008457841133320834	-0.03333567656108882	0.0998565631590314	0.1325851291681412	-0.0239315521587195	-0.052057428029057815	0.20846178431075818	0.18636535158599266	0.2263046246989503	0.048918585398408175	0.1067413762886419	0.14723296054494406	-0.011985699758546312	0.15571347940819583	0.18723201588811914	0.16872288486742723	-0.07004029819119965
-0.0033517844779565858	0.013533174809002691	-0.0919619834804937	0.17028966048331223	0.1540348044470535	0.19762132506295027	0.8822949994549726	0.945669726875404	-0.07150584116193702	0.8225635332521836	0.9275067769759314	0.9400828708277956	0.8687862195323798	0.8687862195323798	0.8967894399298316	0.935193089950464	0.8191227461426831	0.8191227461426831	0.8705341257068502	0.8533034410680618	0.8705341257068502	0.9534879415997161	1	0.8822070364628858	0.9507890348581214	0.9619550389851497	0.29710694563762163	0.2967818472162229	0.29710694563762163	0.2967818472162229	0.184460679191662	0.2671589036255833	0.31120850056781	-0.037877780841971166	-0.03427684961079095	0.05705098785588567	0.09760070591726008	-0.03251224246797609	-0.053564202790057865	0.18975795804764034	0.09850729127654954	0.15017210737598685	-0.008188469178227457	0.11879177615477102	0.19891207997961124	-0.028668042457226012	0.14657138810385972	0.18156453809156717	0.1537048891768879	-0.05958343659185754
0.017215876419441657	0.013673171795702673	-0.07152691307479267	0.14129331915462265	0.14220985740060932	0.06345819028239645	0.7996649703249674	0.8786692386925428	-0.0727552689572798	0.7576467393358463	0.8460847315970833	0.8577189464488746	0.7947746452295438	0.7947746452295438	0.8184172516905474	0.8466816774219638	0.7460837192697811	0.7460837192697811	0.7642989724311652	0.7914042526055378	0.7642989724311652	0.9103453962284228	0.8822070364628858	1	0.8804512104485557	0.9232001528733111	0.19628971899657657	0.21071497046651247	0.19628971899657657	0.21071497046651247	0.10805414472236606	0.15153453770079017	0.2015217553834009	0.10775807771260296	0.020392628600559744	0.07661773222897475	0.08084827630969671	-0.04076211925404978	-0.08536116726192346	0.13683170084242435	0.12878733242538695	0.16535301966386373	-0.04244528260477691	0.11485803925266677	0.1522265734879257	-0.06553034798369296	0.13716641258877657	0.1781801581927787	0.11048105145037236	-0.02721867843425877
0.030014685501219895	0.07488991924939818	-0.050464985424189826	0.2157390328654712	0.19857151009944546	0.23501838083243126	0.8615793273377154	0.9348645242560537	-0.027649973723783222	0.8034295897161523	0.9300858252614913	0.9419845079981226	0.8418947773407742	0.8418947773407742	0.8765943209027949	0.9077522185651863	0.7929420800677539	0.7929420800677539	0.8213844744213301	0.8041812152828839	0.8213844744213301	0.9462141703287154	0.9507890348581214	0.8804512104485557	1	0.9571383303434756	0.24637080233873251	0.24648819082679943	0.24637080233873251	0.24648819082679943	0.12625909967914586	0.26957602071331377	0.31234485286671737	0.04898249405816933	0.009479785587912525	0.10257582513332125	0.1495160128772859	-0.02803161438554766	3.3696066589470426e-4	0.23574125448273167	0.15387440525653384	0.1901304551722115	0.0084621053761997	0.1117629896350106	0.1580089697130189	-0.058541361676016646	0.11809016053090442	0.13397218954915943	0.1590498330285796	-0.04876228774895492
7.416428138661028e-4	0.0486975176330135	-0.07870912773597787	0.19070315920405043	0.16288802624307971	0.1725423471966449	0.8588966637346174	0.9516696446415596	-0.09349394921986767	0.8072428253666617	0.924599966345102	0.9526681441236889	0.8683063810292737	0.8683063810292737	0.9060873319432684	0.9399666605606418	0.8333872812914663	0.8333872812914663	0.859519264995386	0.8412689428240626	0.859519264995386	0.9719794053833309	0.9619550389851497	0.9232001528733111	0.9571383303434756	1	0.2550309392546252	0.24960677621401753	0.2550309392546252	0.24960677621401753	0.15029263756526082	0.2395671317421416	0.2710383371202425	0.04501791073777553	-0.016965985640366586	0.10670870250834458	0.1370103044286587	-0.0136774795789745	-0.0290913957494398	0.20824547058620385	0.12372927199961418	0.18106494445654292	-0.01269339971131862	0.13021634456227799	0.16361551309573172	-0.02014316995297345	0.11432871679724615	0.22775512062278264	0.16561434000211733	-0.02890694556647966
0.0671905867880504	-0.03686967647395269	-0.018404819329177143	-0.08231165130976369	-0.015682154761200096	-0.12342304674683574	0.1538619309079409	0.21453912258721258	-0.10128134329740755	0.14527478075518171	0.21810011851239683	0.2307711207002888	0.19406411008474536	0.19406411008474536	0.19960988094160695	0.2819533478413273	0.1791149493431803	0.1791149493431803	0.24066955819953686	0.28372061691051303	0.24066955819953686	0.2441071859011793	0.29710694563762163	0.19628971899657657	0.24637080233873251	0.2550309392546252	1	0.8030657062018395	0.9999999999999998	0.8030657062018395	0.46371198633292376	0.27755391222003367	0.23327915850671985	-0.07785201989665452	-0.056320408022994095	0.19003756033174496	0.20778961978720212	0.12698871435172962	0.10928361859553166	0.19170460147836477	-0.13123148075959773	-0.10466795346042318	-0.0460523927108353	0.2435044915268915	0.1462938069283865	0.0017762008000212852	-0.04163219561143974	0.2299662419394276	0.2037578039513778	0.23358793949432172
-0.06336541328698846	-0.0966430870649006	-0.09144008265676293	-0.1321024501402776	-0.1385354794003531	-0.10986037378262646	0.160956796069319	0.22565146116741688	-0.18453376650253162	0.14087795317935284	0.2078929279524999	0.2232797941105052	0.16611450821613746	0.16611450821613746	0.22818311246994286	0.27288388275518694	0.12661430154269063	0.12661430154269063	0.25830827143810703	0.30794297988174113	0.25830827143810703	0.26085897316543993	0.2967818472162229	0.21071497046651247	0.24648819082679943	0.24960677621401753	0.8030657062018395	1	0.8030657062018395	1	0.4530882766277467	0.26650144548969656	0.22324710390730912	-0.1171736456790731	-0.020742889623803183	0.1563912324621072	0.12348150078952132	0.05845454580053639	0.12637160134712308	0.12570597645147416	-0.03661920119727073	-0.036678460179746075	0.08546875540092527	0.22574864870380243	0.039360121007166196	0.04325136826872867	0.08443067332305404	0.21977379530845997	0.21543659994169106	0.16277765751487916
0.0671905867880504	-0.03686967647395269	-0.018404819329177143	-0.08231165130976369	-0.015682154761200096	-0.12342304674683574	0.1538619309079409	0.21453912258721258	-0.10128134329740755	0.14527478075518171	0.21810011851239683	0.2307711207002888	0.19406411008474536	0.19406411008474536	0.19960988094160695	0.2819533478413273	0.1791149493431803	0.1791149493431803	0.24066955819953686	0.28372061691051303	0.24066955819953686	0.2441071859011793	0.29710694563762163	0.19628971899657657	0.24637080233873251	0.2550309392546252	0.9999999999999998	0.8030657062018395	1	0.8030657062018395	0.46371198633292376	0.27755391222003367	0.23327915850671985	-0.07785201989665452	-0.056320408022994095	0.19003756033174496	0.20778961978720212	0.12698871435172962	0.10928361859553166	0.19170460147836477	-0.13123148075959773	-0.10466795346042318	-0.0460523927108353	0.2435044915268915	0.1462938069283865	0.0017762008000212852	-0.04163219561143974	0.2299662419394276	0.2037578039513778	0.23358793949432172
-0.06336541328698846	-0.0966430870649006	-0.09144008265676293	-0.1321024501402776	-0.1385354794003531	-0.10986037378262646	0.160956796069319	0.22565146116741688	-0.18453376650253162	0.14087795317935284	0.2078929279524999	0.2232797941105052	0.16611450821613746	0.16611450821613746	0.22818311246994286	0.27288388275518694	0.12661430154269063	0.12661430154269063	0.25830827143810703	0.30794297988174113	0.25830827143810703	0.26085897316543993	0.2967818472162229	0.21071497046651247	0.24648819082679943	0.24960677621401753	0.8030657062018395	1	0.8030657062018395	1	0.4530882766277467	0.26650144548969656	0.22324710390730912	-0.1171736456790731	-0.020742889623803183	0.1563912324621072	0.12348150078952132	0.05845454580053639	0.12637160134712308	0.12570597645147416	-0.03661920119727073	-0.036678460179746075	0.08546875540092527	0.22574864870380243	0.039360121007166196	0.04325136826872867	0.08443067332305404	0.21977379530845997	0.21543659994169106	0.16277765751487916
-0.016170373965002136	0.031984053782898945	-0.0331863153105479	-0.029392851951046288	0.04559706214185211	-0.11349340496832512	0.06360562789240272	0.12583118718991843	-0.028600597655028877	0.023138917552716052	0.0530637979965694	0.10858581417670138	0.09452034771488994	0.09452034771488994	0.15572693015058597	0.16178246031877802	0.15089160150132241	0.15089160150132241	0.11749836216025858	0.16929009299722336	0.11749836216025858	0.18846019777816891	0.184460679191662	0.10805414472236606	0.12625909967914586	0.15029263756526082	0.46371198633292376	0.4530882766277467	0.46371198633292376	0.4530882766277467	1	0.17536947350445797	0.06488404070034645	-0.04826678470486138	-0.014948110331818006	0.16338874449000632	0.13708959949937066	0.20552961987809143	0.07773197914465375	0.1502179987605092	-0.1648367797953683	-0.2271178476350848	-0.12263818528734918	0.06834714419501256	0.030955190421552727	0.08725659792480699	-0.04833181681345381	0.07536478660452288	0.19895726337248604	0.014460554800923113
-0.01812099314438116	0.057168435626374615	0.04092623642628858	0.2080116259721074	0.043359571571505905	0.08863676546248059	0.1326958348455304	0.2109110961166688	0.04559580164005017	0.16244747781170882	0.20056763300448238	0.2225680498432086	0.17943780354756228	0.17943780354756228	0.257543593092681	0.2658057022724104	0.1646111617230707	0.1646111617230707	0.21016264180581287	0.14680686882014124	0.21016264180581287	0.2493265971919333	0.2671589036255833	0.15153453770079017	0.26957602071331377	0.2395671317421416	0.27755391222003367	0.26650144548969656	0.27755391222003367	0.26650144548969656	0.17536947350445797	1	0.7489910553018349	0.051357461352753285	0.043072292346385974	0.010644044204609914	0.009761259795064219	-0.013665823221321777	-0.06035737555425761	0.20740441729583536	-0.05394704778534145	0.07889765603147508	0.16455083605810475	0.10864703740869137	0.048144276359685025	0.12449979996964841	0.16956907919687525	0.28440442087955925	0.4169350324437196	0.10188786991014004
0.06367169910975214	0.08215450098736356	0.1567712930031135	0.21893675580598515	0.21342508162412377	0.15561656371153565	0.1675457531596295	0.2457926690161238	0.06729731960086419	0.18055508917151306	0.27438392211415485	0.24683746299880752	0.19389764927679087	0.19389764927679087	0.26256135085049254	0.25372167608276947	0.1806021308936378	0.1806021308936378	0.1966041549899538	0.18917336865030526	0.1966041549899538	0.27845508068414465	0.31120850056781	0.2015217553834009	0.31234485286671737	0.2710383371202425	0.23327915850671985	0.22324710390730912	0.23327915850671985	0.22324710390730912	0.06488404070034645	0.7489910553018349	1	0.13136524987275908	-0.004718730120769328	0.027388594697224974	0.034768763805584274	0.041571251205089754	-0.07764209606745598	0.24512247474179208	0.09444233310416097	0.21674365165110449	0.21399670790657835	0.16140506185824066	0.14262605547817025	0.055799961334283596	0.17938778789323354	0.15991234297819254	0.27249382541809336	0.07881984817887097
0.24866016997523877	0.15409413362338031	0.08871760469852431	0.013858856950188595	0.2367640073174332	0.18409916708684587	-0.07347115405977503	-9.585956613607951e-4	0.21343297407514747	-0.026729271868294185	0.00162025328666691	0.042925354477656025	0.0041760050507375504	0.0041760050507375504	-0.0023003147482643896	0.0014475088216102357	0.027681099117945713	0.027681099117945713	-0.11769587303912722	0.005732211766631738	-0.11769587303912722	0.008457841133320834	-0.037877780841971166	0.10775807771260296	0.04898249405816933	0.04501791073777553	-0.07785201989665452	-0.1171736456790731	-0.07785201989665452	-0.1171736456790731	-0.04826678470486138	0.051357461352753285	0.13136524987275908	1	0.11797600633919218	0.08768034852948953	0.07659472648650814	0.10739534287819062	-0.06082849438516237	0.1801511150550125	0.1893971297838596	0.2543306625291192	0.11718673069113486	0.19997121699150794	0.24665889677628824	-0.00938357325941093	0.0505341060100278	-0.012299893619385532	0.04230312396219666	0.04065118049871306
0.1646966472258771	0.01195242820683136	-0.02001029757740463	0.08562575339601418	0.1786087537883807	-0.12711147256319974	-0.0162265303733009	-0.043312594959113576	0.20575015135761532	-0.028678886135850915	0.003611095947566506	-0.034072282205750766	-0.036894911516921765	-0.036894911516921765	-0.04947346361519906	-0.02997432008824436	-0.06381681029972662	-0.06381681029972662	-0.12920420129499163	-0.05247643518089888	-0.12920420129499163	-0.03333567656108882	-0.03427684961079095	0.020392628600559744	0.009479785587912525	-0.016965985640366586	-0.056320408022994095	-0.020742889623803183	-0.056320408022994095	-0.020742889623803183	-0.014948110331818006	0.043072292346385974	-0.004718730120769328	0.11797600633919218	1	0.1442625586472517	0.08537711470979233	-0.07197018225200066	0.054356565028892544	0.09682052668287836	0.011525188217173798	-0.005420394626984587	0.034011932919145574	0.0012621378648152496	0.15287356956166828	0.04995022754018048	0.19177680754430168	0.06459606180572768	-0.014850855053422913	-0.10695136310933735
-0.05598743606433541	-0.001587084592049599	-0.13992391406320848	0.06731438045700419	0.17369569133929535	0.08832932125140025	0.03945040725164572	0.06002141864309507	-0.17921307127179048	0.016272793212619777	0.08397459317469931	0.08523634773078657	0.042415767473640696	0.042415767473640696	0.10458350817517338	0.06050590640832668	0.02531386729127403	0.02531386729127403	0.029957662165967708	0.11633282216682818	0.029957662165967708	0.0998565631590314	0.05705098785588567	0.07661773222897475	0.10257582513332125	0.10670870250834458	0.19003756033174496	0.1563912324621072	0.19003756033174496	0.1563912324621072	0.16338874449000632	0.010644044204609914	0.027388594697224974	0.08768034852948953	0.1442625586472517	1	0.915335965150909	0.6298162251907344	0.5796816351511969	0.6125406857100291	-0.09528662900843068	-0.07743797611682836	-0.09911394943547162	0.15389796914074041	0.059426589817545304	0.06979913725716892	-0.048899150004898834	0.18546644082201708	0.03649755378474311	0.17304897392164215
-0.002752323123315678	-0.022405134206177704	-0.17654246426986128	-0.020213697498502683	0.1486580445002348	0.14685680758920444	0.0697491343663632	0.1052852146708875	-0.13610929032695476	0.06362542080068972	0.10752539742118296	0.13507165532255605	0.07231461748907216	0.07231461748907216	0.14490385579831602	0.12039765085221264	0.08502595866605116	0.08502595866605116	0.08529446643431227	0.131815552394192	0.08529446643431227	0.1325851291681412	0.09760070591726008	0.08084827630969671	0.1495160128772859	0.1370103044286587	0.20778961978720212	0.12348150078952132	0.20778961978720212	0.12348150078952132	0.13708959949937066	0.009761259795064219	0.034768763805584274	0.07659472648650814	0.08537711470979233	0.915335965150909	1	0.714300014629633	0.6401695110248072	0.7073364819577195	-0.09204475934676186	-0.04933896914935085	-0.09142269583229358	0.15437424300867866	0.019668324344913213	0.1163815196430039	-0.12931623943402915	0.21065963560103504	0.03387260348364868	0.18671469222505555
-0.0027952106872633185	0.018761370069111962	-0.029256001419329637	0.038386930525739035	0.15678506985177965	0.0769405168133258	-0.07430376151036534	-0.014489295537410568	-0.05764081603160446	-0.0963263215139779	-0.055538606706489635	-0.03381471367468462	-0.04639842986845588	-0.04639842986845588	-0.02606991629603875	-0.030450983993400273	-0.020167101879056515	-0.020167101879056515	-0.0367526604738421	-0.05123618706367875	-0.0367526604738421	-0.0239315521587195	-0.03251224246797609	-0.04076211925404978	-0.02803161438554766	-0.0136774795789745	0.12698871435172962	0.05845454580053639	0.12698871435172962	0.05845454580053639	0.20552961987809143	-0.013665823221321777	0.041571251205089754	0.10739534287819062	-0.07197018225200066	0.6298162251907344	0.714300014629633	1	0.6179094066600365	0.5964017722821172	-0.25450125623381836	-0.2170478130707239	-0.16300094383418315	0.22899877072780978	-0.044384960836092315	0.14193643141344262	-0.11099436761796036	0.16865254884157124	0.12270410481880217	0.3424818360302453
-0.06309879106972431	0.012867598624228689	-0.05870973715278945	-0.010808741188098365	2.6897490989969216e-4	0.07725560514767177	-0.0404855754864648	-0.010529805682789209	-0.07861043936376008	-0.06187689716015464	-0.019608867782764366	-0.0538475303822291	0.004509693140980055	0.004509693140980055	-0.04023027304271872	0.0029260416070493703	-0.014749400352347893	-0.014749400352347893	-0.004093165367664596	-0.13090725063582434	-0.004093165367664596	-0.052057428029057815	-0.053564202790057865	-0.08536116726192346	3.3696066589470426e-4	-0.0290913957494398	0.10928361859553166	0.12637160134712308	0.10928361859553166	0.12637160134712308	0.07773197914465375	-0.06035737555425761	-0.07764209606745598	-0.06082849438516237	0.054356565028892544	0.5796816351511969	0.6401695110248072	0.6179094066600365	1	0.5179067344550771	-0.2743624263551765	-0.13937841407806315	-0.15029008334013283	-0.04172109808729262	-0.07945935660143168	0.03843581774631887	-0.20718582137325453	-0.013233792513294611	0.006013230035815133	0.23054047656873414
0.02707968399579115	0.03196347283953653	-0.08278140040163878	-0.04455501690973161	0.1726624847828176	0.15047526331942912	0.10496737729537552	0.19100460238551625	0.011847181796760567	0.13585466359690027	0.14279815452737676	0.203398124771425	0.11471993127345118	0.11471993127345118	0.21199828615666058	0.20918193523745562	0.17210396836501365	0.17210396836501365	0.14052993616515994	0.1181341051917862	0.14052993616515994	0.20846178431075818	0.18975795804764034	0.13683170084242435	0.23574125448273167	0.20824547058620385	0.19170460147836477	0.12570597645147416	0.19170460147836477	0.12570597645147416	0.1502179987605092	0.20740441729583536	0.24512247474179208	0.1801511150550125	0.09682052668287836	0.6125406857100291	0.7073364819577195	0.5964017722821172	0.5179067344550771	1	-0.09445092539273336	0.015259989197641719	-0.0552956985624927	0.15980167989612737	0.11984517384727567	0.1322049003404757	-0.02376131521092703	0.12860498375989038	0.30564345370759266	0.12076185059440402
0.14208715440430048	0.07208258559261221	-0.0340648221273241	0.0016599672471096477	-2.55461574372336e-4	0.2285501669739389	0.12644807605849004	0.13745072638049347	-0.05331809620432613	0.1138704161981859	0.18995305282516828	0.10342950004318079	0.1635746098973757	0.1635746098973757	0.1553808431818218	0.14906513822968911	0.10890304757947526	0.10890304757947526	0.1386515739247439	0.1727188147222054	0.1386515739247439	0.18636535158599266	0.09850729127654954	0.12878733242538695	0.15387440525653384	0.12372927199961418	-0.13123148075959773	-0.03661920119727073	-0.13123148075959773	-0.03661920119727073	-0.1648367797953683	-0.05394704778534145	0.09444233310416097	0.1893971297838596	0.011525188217173798	-0.09528662900843068	-0.09204475934676186	-0.25450125623381836	-0.2743624263551765	-0.09445092539273336	1	0.8125938481476469	0.7409461568669415	0.06691275035356731	0.1836948885328722	-0.006753628342742851	0.31799422264759697	-0.05535101125014448	-0.06853496261619181	-0.19365004862902085
0.17876215792004382	0.07125696113986002	-0.03490309246287443	0.09236612646761266	0.057698440234480265	0.2733168382923607	0.15516950413443656	0.1796425728614491	-0.031193278185943724	0.1315925950717457	0.2325405396489559	0.17001555454633713	0.20575664217939682	0.20575664217939682	0.21558471227913456	0.20926420749936792	0.17324997687007748	0.17324997687007748	0.18302726398971378	0.15692168956197822	0.18302726398971378	0.2263046246989503	0.15017210737598685	0.16535301966386373	0.1901304551722115	0.18106494445654292	-0.10466795346042318	-0.036678460179746075	-0.10466795346042318	-0.036678460179746075	-0.2271178476350848	0.07889765603147508	0.21674365165110449	0.2543306625291192	-0.005420394626984587	-0.07743797611682836	-0.04933896914935085	-0.2170478130707239	-0.13937841407806315	0.015259989197641719	0.8125938481476469	1	0.7265891669812936	0.04053934452284264	0.22251905335260638	-0.012851377153845404	0.26289091385653707	0.006447233509180992	-0.025827738822044605	-0.06514053519090961
0.028463738746914276	-0.03461575109167912	-0.13600087669188704	-0.05491117312940168	-0.12691617839982577	0.16766011550225984	-0.039240046395140504	-0.018504842559038982	-0.14613841752707546	-0.07767951223612528	0.031070899557970953	-0.0499602817735196	0.028859941465861818	0.028859941465861818	-0.019205233271835098	0.03997691236574747	-0.03149594438156495	-0.03149594438156495	-0.007398369978382887	0.0010920936237346108	-0.007398369978382887	0.048918585398408175	-0.008188469178227457	-0.04244528260477691	0.0084621053761997	-0.01269339971131862	-0.0460523927108353	0.08546875540092527	-0.0460523927108353	0.08546875540092527	-0.12263818528734918	0.16455083605810475	0.21399670790657835	0.11718673069113486	0.034011932919145574	-0.09911394943547162	-0.09142269583229358	-0.16300094383418315	-0.15029008334013283	-0.0552956985624927	0.7409461568669415	0.7265891669812936	1	0.2124853546450781	0.10392167860654164	0.05370179127605935	0.30099301273227486	0.11960590766755573	0.018000362137680335	0.01690945825343034
0.031302339180162855	0.03570106455838823	-0.10639738452862597	0.11476343456342541	0.07068755695109978	-0.021890365481949354	0.07419633406816141	0.08111785894147619	-0.03853524317604251	-0.05367032010482306	0.12101874873424115	0.09311021794827629	0.04806578222590595	0.04806578222590595	0.013327642191573572	0.1077592181238019	0.009344581524837282	0.009344581524837282	-0.04295762412708191	0.1375942104875495	-0.04295762412708191	0.1067413762886419	0.11879177615477102	0.11485803925266677	0.1117629896350106	0.13021634456227799	0.2435044915268915	0.22574864870380243	0.2435044915268915	0.22574864870380243	0.06834714419501256	0.10864703740869137	0.16140506185824066	0.19997121699150794	0.0012621378648152496	0.15389796914074041	0.15437424300867866	0.22899877072780978	-0.04172109808729262	0.15980167989612737	0.06691275035356731	0.04053934452284264	0.2124853546450781	1	0.10208042911424355	0.18023109987587904	0.19498746491078237	0.34949642479702075	0.13668667945446672	0.07137000146210683
0.19394997785473364	0.30549081693838454	0.16696298534540138	0.13603067307990085	0.33667641286303024	0.05086618342703032	0.12561344671236882	0.12831687804242597	0.10466958094710317	0.13936270572347853	0.16335936277697277	0.16503096785044913	0.14504311559958488	0.14504311559958488	0.13010849480722078	0.14047210157947473	0.13327718150887902	0.13327718150887902	0.12088551631106746	0.18464380766035218	0.12088551631106746	0.14723296054494406	0.19891207997961124	0.1522265734879257	0.1580089697130189	0.16361551309573172	0.1462938069283865	0.039360121007166196	0.1462938069283865	0.039360121007166196	0.030955190421552727	0.048144276359685025	0.14262605547817025	0.24665889677628824	0.15287356956166828	0.059426589817545304	0.019668324344913213	-0.044384960836092315	-0.07945935660143168	0.11984517384727567	0.1836948885328722	0.22251905335260638	0.10392167860654164	0.10208042911424355	1	-0.05034637382774685	0.38318938213952397	0.03583142391960712	-0.024233095298451374	-0.12484090000027061
0.07852608455773673	0.22805592791678167	0.08192653953114754	0.07031810030675777	0.07250156608112229	0.23733741241367665	-0.08268650001683463	-0.04946464999365281	0.04292425196432407	-0.12625946268410945	-0.10033824922786676	-0.055317625040794	-0.09160523118570381	-0.09160523118570381	-0.03181106853775354	-0.04343129658784952	-0.12263389478217794	-0.12263389478217794	-0.04098344653133583	-0.00761265918640146	-0.04098344653133583	-0.011985699758546312	-0.028668042457226012	-0.06553034798369296	-0.058541361676016646	-0.02014316995297345	0.0017762008000212852	0.04325136826872867	0.0017762008000212852	0.04325136826872867	0.08725659792480699	0.12449979996964841	0.055799961334283596	-0.00938357325941093	0.04995022754018048	0.06979913725716892	0.1163815196430039	0.14193643141344262	0.03843581774631887	0.1322049003404757	-0.006753628342742851	-0.012851377153845404	0.05370179127605935	0.18023109987587904	-0.05034637382774685	1	-0.031724265371863763	0.1044625790578814	0.15131687343850445	-0.02584417303798207
-0.16952246088896972	-0.11520602113782578	-0.17362009257462468	0.08773281503963348	-0.030375059936415014	0.019747922288511945	0.21737198417186895	0.1418512538775324	-0.1443624136605244	0.09156604341889932	0.19215895804888405	0.13899992222360372	0.14421357582523847	0.14421357582523847	0.15214599283170183	0.08540432800226395	0.1274432184264742	0.1274432184264742	0.19069338956003198	0.15240545031461297	0.19069338956003198	0.15571347940819583	0.14657138810385972	0.13716641258877657	0.11809016053090442	0.11432871679724615	-0.04163219561143974	0.08443067332305404	-0.04163219561143974	0.08443067332305404	-0.04833181681345381	0.16956907919687525	0.17938778789323354	0.0505341060100278	0.19177680754430168	-0.048899150004898834	-0.12931623943402915	-0.11099436761796036	-0.20718582137325453	-0.02376131521092703	0.31799422264759697	0.26289091385653707	0.30099301273227486	0.19498746491078237	0.38318938213952397	-0.031724265371863763	1	0.20971597193694316	0.08271612100069249	-0.15846588196376965
2.505773154654611e-4	-0.04616493322611551	-0.11686873505075114	0.12590594811840972	-0.04692052991243993	-0.2286884528378107	0.12118849018631862	0.16009935319577637	-0.08002115285681792	0.06641759232434256	0.13609116754368136	0.1998738797982332	0.12475209507737309	0.12475209507737309	0.19926801825194707	0.18003454607128627	0.15330033606491958	0.15330033606491958	0.17964011220915027	0.19478827105420074	0.17964011220915027	0.18723201588811914	0.18156453809156717	0.1781801581927787	0.13397218954915943	0.22775512062278264	0.2299662419394276	0.21977379530845997	0.2299662419394276	0.21977379530845997	0.07536478660452288	0.28440442087955925	0.15991234297819254	-0.012299893619385532	0.06459606180572768	0.18546644082201708	0.21065963560103504	0.16865254884157124	-0.013233792513294611	0.12860498375989038	-0.05535101125014448	0.006447233509180992	0.11960590766755573	0.34949642479702075	0.03583142391960712	0.1044625790578814	0.20971597193694316	1	0.11406205770375759	0.22870446776496062
0.13112069636704063	0.13250163296465725	0.0677681383249756	0.13997319531373506	0.16334339216177313	0.008332741249634451	0.07110745830332342	0.1382873596068596	0.15833209345648877	0.12681941682896242	0.06685425636705518	0.08659599503499342	0.09778728187259722	0.09778728187259722	0.13576365039689864	0.16717113187966862	0.07942687737020579	0.07942687737020579	0.13526448261892168	0.05766933122383021	0.13526448261892168	0.16872288486742723	0.1537048891768879	0.11048105145037236	0.1590498330285796	0.16561434000211733	0.2037578039513778	0.21543659994169106	0.2037578039513778	0.21543659994169106	0.19895726337248604	0.4169350324437196	0.27249382541809336	0.04230312396219666	-0.014850855053422913	0.03649755378474311	0.03387260348364868	0.12270410481880217	0.006013230035815133	0.30564345370759266	-0.06853496261619181	-0.025827738822044605	0.018000362137680335	0.13668667945446672	-0.024233095298451374	0.15131687343850445	0.08271612100069249	0.11406205770375759	1	-0.027811085756038762
0.04654572064693785	-0.010796872880665482	-0.06812855120587731	-0.16448420629318755	-0.04676117834164486	-0.06020691556903855	-0.06675837671782392	-0.017758029008764387	-0.10880762892024644	-0.0623374192744327	-0.048954822499466394	-0.06262687500141803	-0.07814124366701106	-0.07814124366701106	-0.04692304358923175	-0.06539139668777164	-0.004014570205040559	-0.004014570205040559	0.003973870743911477	-0.09458313883585072	0.003973870743911477	-0.07004029819119965	-0.05958343659185754	-0.02721867843425877	-0.04876228774895492	-0.02890694556647966	0.23358793949432172	0.16277765751487916	0.23358793949432172	0.16277765751487916	0.014460554800923113	0.10188786991014004	0.07881984817887097	0.04065118049871306	-0.10695136310933735	0.17304897392164215	0.18671469222505555	0.3424818360302453	0.23054047656873414	0.12076185059440402	-0.19365004862902085	-0.06514053519090961	0.01690945825343034	0.07137000146210683	-0.12484090000027061	-0.02584417303798207	-0.15846588196376965	0.22870446776496062	-0.027811085756038762	1
0.2503874338899131	0.07390342024550692	-0.035255375224250436	0.013036789797850591	-2.150890572575606e-4	0.030850862309731625	-0.00663539471276889	-0.08080867681680486	0.15021764362586604	-0.08977750678552779	0.023737586998885115	-0.05923950649131717	-0.029193114425367907	-0.029193114425367907	-0.08611105747822759	-0.008036934478524958	-0.051691362901096986	-0.051691362901096986	-0.11894532094132035	-0.08774830375848848	-0.11894532094132035	-0.07518209837185326	-0.07856989478049291	-0.07352258612368441	-0.03760345901681874	-0.0759182754794001	0.09891297136838059	0.04813691370899493	0.09891297136838059	0.04813691370899493	-0.04805551061430671	0.08572738739796687	0.025144290080809015	0.14419741889748205	-0.02339385604471191	-0.157145381203922	-0.095728351504917	-0.033168502391911145	-0.07959258189091416	-0.09783656046551127	0.07701446704585174	0.12488803155368602	0.11559775216975504	0.18886535128752535	0.044107412585824644	-0.0014268544707685355	0.037801495727620614	0.023145747849336533	-0.11217692661865952	0.17681640446189556
0.11854842684502945	-0.07867007822411887	0.03304951827717423	0.050792140945760365	0.14410036021311465	0.22744145239512953	0.12088396210812528	0.1175710916101957	0.12530681135220026	0.13175314308051528	0.18164502921471104	0.13570432752435146	0.13520789153776067	0.13520789153776067	0.0892589726390076	0.16726016036471655	0.09009331114541178	0.09009331114541178	0.05240842369267229	0.10111397438540867	0.05240842369267229	0.11577156945278681	0.14270175066279897	0.12336152520181812	0.1398617692241219	0.15123899043219957	-0.07629824899621719	-0.13959848279413778	-0.07629824899621719	-0.13959848279413778	-0.19885718728903046	0.02664525106501438	0.09233269688749754	0.15232858687037398	-0.07646581410054072	-0.15449555208420548	-0.10884481836839546	-0.10631364308062216	-0.22043465992241273	-0.14001507487328918	0.005952803700722294	0.07718893802434791	-0.08240860814752536	-0.025851197743531132	-0.11013873454348566	-0.15074661787391946	-0.2040958520528142	-0.16233674857978037	0.08246704390599531	-0.09572760263362272
0.1444447531867888	-0.02190570147046581	-0.08309282846159703	-0.13171848155890079	-0.0357172825085392	-0.05920777824790423	-0.050440442277208536	-0.02667733441950389	0.038647408983856185	-0.059192976445635724	-0.08499816095968686	-0.08511942266977489	-0.0823061858183033	-0.0823061858183033	-0.04640679033036461	-0.02791951081581047	-0.05277874861046974	-0.05277874861046974	-0.037912553533969426	-0.06930350228391713	-0.037912553533969426	-0.05741486731687683	-0.04592399559266468	-0.04036372990065138	-0.042202227777583166	-0.061423955989088924	0.07167392019282665	0.17096256561622503	0.07167392019282665	0.17096256561622503	0.17491672511537237	0.026865523611501657	-0.02249198849487433	-0.008691754780940834	0.06832661609562976	0.06001261076274673	0.05825123056727353	0.15742322703556505	0.17603725031553505	0.13640643124834706	0.00834165837408127	0.0023597815699305247	0.12262079890132803	0.10365222512147276	-0.11424558729195944	0.07705398885984449	-0.013437398853756109	-0.08985833363773338	0.09442148969602103	0.3286570729311222
0.07369927094650781	0.017677256843272777	-0.1503411981208974	-0.016544479864007762	0.03353039967049006	0.03618233889074786	0.009035423927917719	0.08030073021009676	-0.013114622323159802	0.044389022564756304	0.10526494775695121	0.14151500161008998	0.09481980621828838	0.09481980621828838	0.1184140704984047	0.2058303922777503	0.08727715125898883	0.08727715125898883	0.02215735888778289	0.0695904547016395	0.02215735888778289	0.17577461978650125	0.13763517666957745	0.18072470597193901	0.13857041412993615	0.17132772331633614	0.08789716530356835	2.992706516350837e-4	0.08789716530356835	2.992706516350837e-4	-0.013755641407647528	0.005225805337596918	0.05589631733330614	0.10893453508498245	0.025661811264367382	-0.020122904601450053	0.022696916050044813	-0.07726972223230606	-0.12779891231887283	-0.022996742092390686	0.16943401978249878	0.1988364755015786	0.1780203872119592	0.32628899648127685	0.020499582478027797	-0.16858103448327288	-0.08802150383334219	0.11228069577338852	0.01927734246103635	-0.15028645636795393
-0.05809793169085822	5.761115871749079e-4	-0.02082172224255788	-0.0326393119467237	0.053570360815515895	0.7373875821681198	0.14820357204373047	0.13381575160582457	0.0015969217224023637	0.10131574901017534	0.12885951797195364	0.133131967406662	0.20331126202137176	0.20331126202137176	0.1493186434864138	0.17275453654994224	0.1314442900704851	0.1314442900704851	0.12634720540242322	0.14511967315722832	0.12634720540242322	0.14644211528379347	0.1295011167089553	-0.0014364947061490192	0.1138663444478659	0.0783922029302962	-0.08380566680981712	-0.06625297291685353	-0.08380566680981712	-0.06625297291685353	0.09334840007962066	0.10992554300768802	0.06567836995610538	0.09138944366718804	0.005145187059618214	0.07572565087502002	0.1415397596843791	0.06625411820481113	0.10962587782120486	0.11154219115644698	0.1066286065057132	0.19557309153207056	0.1313510822860613	-0.052827891158660815	-0.018829444592784867	0.3403428229901711	0.04883123003353443	-0.18796013894461416	-0.0880044192471124	-0.2085727756753525
-0.014134230698255779	0.05946234575896739	0.04743812974236067	0.03669778946571398	-0.09967996632649002	0.0875329686459213	0.0025367917953367253	0.01870996860323762	0.10263594624487635	0.018021488894396614	0.06017605409155336	-0.0013785542086936775	0.018742832044978577	0.018742832044978577	0.005670689883398813	0.008908186847415301	-0.018465693672216583	-0.018465693672216583	0.06683136412188262	0.011915969479003644	0.06683136412188262	0.006076767182021587	0.010560231719971759	-0.009945322520913374	0.06670011737745221	-0.017080977918666397	0.13751215587134624	0.10698066438534347	0.13751215587134624	0.10698066438534347	0.08749566976751393	0.14252894130400212	0.09826867873789744	-0.06005906428982736	-0.0829695047794466	-0.1873303662612808	-0.19779468410278972	-0.2249285661960278	-0.017282726767566526	-0.20870957220285763	0.19780940319003892	0.10420658912197708	0.16662020499992586	-0.0892962586932845	0.029017211239626334	-0.03655018498462356	0.06986701677802543	-0.06905114563478912	-0.15542704373465174	0.008641305361534561
0.10292732438992842	-0.021468126898755047	-0.10715290381569047	0.01166281484477867	-0.06206071023738869	0.02432572339062663	0.02407663167828984	-0.007798773523560496	0.20809249280469874	0.03646645560589509	-0.02637314659659611	-0.03440891458584406	0.02122368812893738	0.02122368812893738	-0.024508969808586523	0.0495796245715777	0.009399514689239608	0.009399514689239608	-0.0215608769119961	-0.05053548499006707	-0.0215608769119961	-0.028042541762045313	-0.003188841597906067	-0.008320821342046173	-0.027704889390109472	-0.053294858425867654	-0.010264901021925085	-0.0657037353187018	-0.010264901021925085	-0.0657037353187018	-0.01694554350277787	0.2514744163827246	0.15716543598746932	-0.08523286062215532	0.05452151809502589	-0.1792134163400931	-0.01534113992741325	0.05446229637060673	0.08388525285561224	-0.046635504757132774	-0.1043705089784769	-0.07660342397318425	-0.04704902720552505	0.13184464959871614	-0.10988276391535022	-0.038192061222215655	-0.058939590207324456	0.19332244548876695	-0.0033064550385418423	0.06677581847290873
-0.05340093965821841	-0.02198540018498819	-0.06621626349126365	0.21022069308532823	0.036449502293335136	-0.21498039808842623	-0.01766367970110969	0.01644933661810883	-0.05805699852898725	-0.035498937487330406	0.04957920089644935	0.05453639281660641	-0.01297987129284612	-0.01297987129284612	0.057836391926468944	0.0264099636779215	0.0371705877487287	0.0371705877487287	0.006288933171730622	-0.02890475833786329	0.006288933171730622	0.07002573475214756	0.046953261420399184	0.07624647539208358	0.017400763346056405	0.0813486841010829	-0.03410035000343896	-0.04103253559748651	-0.03410035000343896	-0.04103253559748651	0.01732926244190395	-0.0033672707738586984	-0.0452789106310971	-0.14860429087551458	0.2513311714433683	-0.01424935303893572	-0.08151536575536784	-0.04535865604160577	-0.0737980023128331	-0.12987703002105616	-0.07071574565472986	-0.08824686178241034	0.02755032808364839	-0.09007930296243134	-0.10506823359106152	-0.040444791062401064	0.09763443001734522	0.1559389034982318	-0.0662439868467012	-0.03274411407252579
-0.11994468096714163	-0.04775157501951775	-0.10251027806450488	0.1590325269776835	-0.06550382868124119	-0.236972761408416	-0.016876879756695447	0.013173285461596252	-0.02272471676087721	-0.024080997560417133	0.0018677769309271618	0.053027875205891	0.009118310430835568	0.009118310430835568	0.06620722629153358	0.00955867110724224	0.06721691703960547	0.06721691703960547	0.03921132431431445	0.020233449622345148	0.03921132431431445	0.03374414009309447	0.010379507021576544	0.04445978055644956	-0.023745449768649653	0.042913977711504646	-0.08836452244211912	-0.06558261330758541	-0.08836452244211912	-0.06558261330758541	0.032388607554465224	-0.01473616423373513	-0.07879172521717652	-0.08652643490624505	0.2570269567927629	-0.08556692599435894	-0.13175057616526517	-0.034478546593347356	-0.08192326471579316	-0.14050470930665812	-0.09952363215268761	-0.11133686026270721	0.016369234204423357	-0.08471696365042525	-0.10455948208448759	0.03833405745709419	0.09854260159207535	0.16537631264350902	-0.11693189604069916	-0.06572432730082789
-0.044224610290695306	-0.08390650450516753	-0.07279128496936252	-0.07273312782884576	-0.09653403899907095	0.010987187501574507	0.10169601719109123	0.1408538756379468	-0.035676699719300944	0.16088542996194546	0.13348673185389218	0.0893545780846022	0.1022766029068798	0.1022766029068798	0.08871187123860855	0.0879300889856715	0.1594604023252844	0.1594604023252844	0.1383609022348256	0.05093526449987209	0.1383609022348256	0.11433915368549072	0.11656102374793834	0.15702519402787968	0.1496435747623867	0.10991906209873394	0.18856604863546444	0.24916284537336025	0.18856604863546444	0.24916284537336025	0.09349391030424363	0.20230110827821776	0.1550246318184901	0.12695944377485358	-0.200242570467314	-0.052937853540711	-0.05758853442164004	0.06777605448556318	0.053196878746597884	-0.007264814347120886	-0.0229175932661201	0.01942824008440781	0.12016278848851356	0.05229199857978522	0.022326408777127976	-0.1174256387865378	0.0730095018253005	0.037842718890364405	0.09548552674890887	0.4607710398605256
-0.027008223714422797	0.03496483205819502	-0.10151334301372808	0.07282869484870139	0.12808549437253847	0.01900139434694914	0.07462419484158465	0.0854852241255229	-0.11792789428105456	0.05684137759816305	0.05852728518039302	0.06954960902334183	0.08590201127932963	0.08590201127932963	0.11635028855353668	0.08292072920094362	0.09237477990824917	0.09237477990824917	0.08720131204424013	0.14114881581423913	0.08720131204424013	0.08672599024004489	0.05731774890060317	0.05812859899114401	0.07827015688071925	0.0777332825864834	0.20295344386571965	0.12851657590335294	0.20295344386571965	0.12851657590335294	0.18995723162381187	0.03708713796951172	0.007146754106261299	-0.0318401009418714	0.11330914382565377	0.8339907753752636	0.8421134975440431	0.6153805663229409	0.5823978422687388	0.5969664564910188	-0.14835012528275981	-0.1874974748827736	-0.14310288060699705	0.17485520185256595	-0.050182342546886534	0.09289599848588952	-0.03221780312170343	0.217973230283766	0.031454490677874876	0.09999778253333479
0.030667372488034358	-0.0385293854318561	-0.04211155699338443	-0.03692944032067966	0.054511910317185795	-0.0119422403160123	-0.12086868959528117	-0.14812612098998068	0.00418228495454455	-0.10691602356804877	-0.1245815509847519	-0.19390567217047686	-0.1415072564643052	-0.1415072564643052	-0.11078788312017535	-0.15724669457466406	-0.18753618594978955	-0.18753618594978955	-0.09307472847530998	-0.19753373862486287	-0.09307472847530998	-0.1511976991714244	-0.16281841273594644	-0.14481490706227182	-0.13371297603209079	-0.18324705081278977	0.12176300193285834	0.0654041620173588	0.12176300193285834	0.0654041620173588	0.07121881542176557	-0.013695552184907861	-0.09927977394806968	-0.070112319230874	0.11417011592420086	0.5009797894523895	0.5252467027194528	0.490899991322809	0.43892452735710674	0.33037834144550476	-0.04792801317068325	-0.11307332553123584	-0.1393439005567213	-0.0017662853927297864	0.02301466510557748	-0.03877537306397268	-0.04864319658161842	0.0732012784974312	0.02867066019764998	0.1781633300063997
-0.022488859097683923	0.006462738643263161	0.05026689996031978	-0.033318057933332326	-0.01793611318946175	0.0959409204188759	0.21072594490648872	0.17673284945324874	-0.1638391810590364	0.15251334513534762	0.18406937327842732	0.1272649712003959	0.20065742329148378	0.20065742329148378	0.12152234068304966	0.10852472934746299	0.11497834214326721	0.11497834214326721	0.15921371473758672	0.19054137193813128	0.15921371473758672	0.1495421020879896	0.14687476939472852	0.13425578585026543	0.1510316292388588	0.13393861602772986	0.15221437962201312	0.22972114270423058	0.15221437962201312	0.22972114270423058	0.2017819996414857	-0.03930955003924894	-7.15529133066138e-4	0.07750814351289688	-0.08353677781373413	0.2021517226668926	0.15624542212134043	0.15867720935939608	0.14399802342801452	0.14585262055502646	0.06969666148872661	0.09321819217079186	0.04622412570947835	0.016096038387868085	-0.06670549031387879	0.03284092388433608	-0.08887264591560783	0.03382835189323402	-0.10159904917982553	0.15389594415440114
-0.2155143270574085	-0.12943810106576928	-0.17651069170886688	-0.003905684226796634	-0.1975015230200901	-0.11861080875207901	0.06600038164287728	0.1036850199244757	-0.2838106931798609	0.057659424711075435	0.04601339523304793	0.11070919427202998	0.13956658508072467	0.13956658508072467	0.04560872007679727	0.1330906937591548	0.07563882339750422	0.07563882339750422	0.13295762637944789	0.13996718273593234	0.13295762637944789	0.08567836317898775	0.06233650022588356	0.08109802920725297	0.04134848097871527	0.09772330131960436	-0.0842352436767869	-0.08539508556871522	-0.0842352436767869	-0.08539508556871522	0.08897917698879618	0.08974627487173853	-0.008525924969817824	0.014289724416376862	-0.01904676569724875	0.06476537172259648	0.004008033763586537	0.1108201721183382	-0.01905377189727563	0.051007414880358384	0.014576086305801763	-0.06046311732732088	0.018417574496088027	0.08543630796603127	-0.09274511322253419	-0.005052363052155182	-0.044390496391219586	-0.027969098403389462	0.002726689152728568	-0.0614870463274135
0.048676688731462435	0.04603939398261689	0.022566720624646423	0.10245238485640969	0.09161630347286531	-0.014841015683883864	0.04521254536378679	0.0034117687428332198	0.13246342541161943	0.08341932729869145	0.05564517385033861	-0.026150007691358525	0.0791575590009698	0.0791575590009698	7.88414857221718e-4	-0.04452020908164265	0.04460633300349729	0.04460633300349729	-0.026385187250003123	0.03011963281066247	-0.026385187250003123	-0.01764138627005537	-0.009188118394363726	0.030727263295202645	-0.02350694031375514	-0.02079007952719141	-0.034501923466843124	-0.09827430024670951	-0.034501923466843124	-0.09827430024670951	-0.24645644203875072	-0.1115402996385092	0.035473164606000675	0.09810344530629371	-0.019090582899421348	-0.01996414726789344	-0.0597390568108562	-6.466734030099642e-4	-0.056726232326168656	-0.11680992773649007	0.06315393019734451	0.20610080212829301	0.03033326955846236	-0.05035886979970357	0.15944868564865614	-0.20760929179160406	-0.03819626429951077	-0.12049531896404676	0.0017339491663550322	0.07303852887549776
[truncated: 15 more columns]
