# Supplementary material for: Antibody response to oral biofilm is a biomarker for acute coronary syndrome in periodontal disease
Source: Commun Biol. 2022 Mar 4;5:205. doi: 10.1038/s42003-022-03122-4 (PMC8897497; doi:10.1038/s42003-022-03122-4)
Supplement: Supplementary file 6 — Supplementary Data 4 [file 42003_2022_3122_MOESM6_ESM.txt]

Group	PD	CAD	1	2	3	4	5	6	7	8	9	10	11	12	13	14	15	16	17	18	19	20	21	22	23	24	25	26	27	28	29	30	31	32	33	34	35	36	37	38	39	40	41	42	43	44	45	46	47
Cohort	H	no-CAD	1.405405405	1.020833333	1.011904762	0.815384615	0.935384615	0.890489914	0.865853659	0.85778781	0.933586338	0.964356436	1.002212389	0.96073903	0.844444444	0.950693374	1.018229167	0.981171548	1.298342541	1.127853881	0.98065764	1.097938144	1.100961538	1.262206148	1.262068966	1.429752066	1.290566038	1.19121447	0.722689076	0.965675057	0.963302752	1.08490566	0.804597701	1.028169014	0.641242938	0.99137931	1.110864745	1.348668281	1.382262997	1.305755396	1.759075908	1.641025641	0.512110727	0.875	0.88034188	0.829850746	0.588921283	0.634573304	0.728682171
Cohort	H	no-CAD	0.909090909	1.670886076	1.202247191	1.319327731	0.913669065	0.896457766	0.610169492	0.929223744	0.742393509	0.828	0.984782609	1.048192771	1.170454545	0.880844646	0.8775	1.022263451	1.145363409	0.982832618	1.159857904	1.325966851	1.386252046	1.059800664	1.205592105	1.143556281	0.932642487	0.823671498	1.248847926	0.977667494	0.871720117	1.055876686	0.905797101	1.019337017	0.915360502	1.056962025	1.171284635	1.150417827	1.059027778	1.150943396	1.275193798	1.448979592	0.868131868	0.811023622	1.076502732	0.943283582	0.812698413	0.973890339	1.017241379
Cohort	H	no-CAD	1.081081081	5.234693878	1.602739726	2.645390071	1.797014925	1.268542199	0.546511628	1.73318872	0.843920145	1.257462687	0.965591398	0.903719912	1.027139875	0.648203593	0.639810427	1.087523277	0.875	0.637362637	0.509401709	0.650990099	1.429457364	0.938967136	1.063076923	1.252238806	0.9168	0.759674134	0.941634241	1.042316258	0.815426997	0.631217839	0.771889401	0.925064599	0.693370166	0.679012346	1.004854369	0.884892086	0.776315789	1.561797753	1.917293233	1.275362319	1.399193548	1.171548117	1.812698413	2.06918239	1.57704918	0.96125908	1.576923077
Cohort	H	no-CAD	0.068181818	0.293103448	0.469135802	0.47826087	0.680250784	0.768617021	0.616935484	0.817991632	0.693032015	0.976491863	0.527352298	0.775055679	0.987206823	1.197586727	0.660714286	0.70718232	1.575539568	0.870292887	1.611599297	1.811083123	1.255054432	1.073365231	1.52006689	1.575	1.414159292	1.469945355	0.771929825	1.332453826	1.285714286	1.142300195	0.840101523	0.74	1.135294118	1.187116564	1.520512821	1.276162791	1.534722222	1.933628319	1.579335793	1.2578125	1.441509434	1.182608696	1.182080925	1.179810726	0.864686469	0.891705069	0.525896414
Cohort	H	no-CAD	0.371428571	21.40566038	2.423423423	0.320261438	7.165644172	3.18537859	7.759615385	3.626953125	2.340277778	3.590017825	2.327935223	2.635514019	2.677042802	1.353658537	1.227777778	1.001865672	1.354988399	1.023809524	1.363001745	0.587264151	0.894029851	1.194650817	0.883480826	1.205287714	0.591049383	0.880794702	0.558219178	0.551569507	1.304109589	0.961602671	0.568507157	0.88028169	0.481651376	1.014962594	0.81425486	1.002325581	0.550561798	0.583333333	0.606779661	0.828947368	0.509157509	0.822510823	0.259036145	0.335276968	0.274193548	0.332541568	0.40562249
Cohort	H	no-CAD	0.527777778	0.755555556	0.481927711	0.702479339	0.80155642	0.93877551	0.726315789	0.840108401	0.81686747	0.73258427	0.722689076	0.810958904	0.894472362	0.878192534	0.890804598	0.965437788	1.079178886	1.415730337	0.933476395	1.232142857	1.12972973	0.969262295	1.191860465	1.104247104	1.050847458	1.089171975	1.020942408	0.711590296	0.928571429	0.932017544	0.935860058	0.984076433	0.773462783	0.91634981	0.959654179	0.851002865	1.089361702	0.958715596	1	1.092436975	0.865470852	0.951965066	1.02640264	1.018939394	0.848484848	0.825136612	0.768361582
Cohort	H	no-CAD	0.944444444	1.169811321	1.029126214	0.473333333	1.414860681	1.111922141	1.588235294	0.885947047	0.938888889	0.996503497	1	0.812889813	0.965949821	0.798591549	1.167058824	0.798611111	0.576923077	0.76	0.9640625	1.135555556	1.026912181	0.858806405	0.940493469	0.944525547	0.935170178	1.289786223	0.75	0.89154013	1.125748503	1.102112676	0.908641975	1.212885154	1.051490515	0.967741935	1.242206235	1.211165049	1.041811847	1.581673307	1.703071672	1.454545455	2.154121864	1.051383399	1.710982659	1.319354839	1.250755287	1.444705882	1.038022814
Cohort	H	s-CAD	0.027027027	0.966666667	0.757894737	0.64957265	1.039344262	0.916666667	0.788135593	1.045238095	0.988721805	0.700757576	0.451680672	0.695067265	0.875	0.974193548	0.845	1.107438017	0.590078329	0.985074627	1.076923077	0.785123967	1.068143101	0.669550173	1.114139693	0.961805556	0.770794824	1.121281465	0.731601732	0.846153846	1.207430341	1.123595506	0.705882353	0.842519685	0.635327635	1.090361446	1.218340611	1.080684597	1.08496732	2.348148148	1.196078431	2.759124088	1.286792453	1.111913357	2.125	2.009375	1.933753943	1.148314607	0.877272727
Cohort	H	s-CAD	0.934782609	0.823529412	0.99009901	1.022058824	1.170807453	0.74301676	1.288065844	1.253424658	0.901851852	0.861111111	0.977319588	0.918864097	1.243243243	1.130500759	1.077120823	0.960861057	1.015789474	0.880597015	1.051457976	0.986206897	1.010638298	0.697899838	0.986217458	1.09984639	0.97993311	0.98364486	0.953307393	1.007042254	0.888888889	0.837288136	0.860986547	1.165024631	0.982926829	1.005376344	1.034707158	0.940898345	0.916897507	0.917177914	0.695364238	0.823529412	0.832167832	1.169291339	0.855153203	1.201219512	0.853035144	1.109865471	1.367768595
Cohort	H	s-CAD	0.395348837	0.839506173	0.380434783	0.566666667	0.795302013	0.587020649	0.5	0.699751861	0.622266402	0.565543071	0.710467706	0.676537585	0.927765237	0.861685215	0.879432624	0.83447099	1.051724138	0.942857143	1.053571429	1.035046729	1.086206897	1.055921053	1.20190779	1.046268657	1.019543974	0.8997669	0.565217391	0.893034826	0.903536977	0.911153119	0.818181818	0.739766082	0.567567568	0.972891566	0.863309353	1.039893617	0.863636364	0.847222222	0.96819788	0.993150685	0.853242321	1.025270758	1.089709763	1.203821656	1.014492754	0.916299559	1.008403361
Cohort	H	s-CAD	0.555555556	0.311111111	1.131868132	0.308943089	1.040955631	0.793785311	0.362962963	0.820627803	0.575	0.745454545	0.909307876	1.156962025	0.888185654	0.881789137	0.388174807	0.982318271	1.406976744	2.967611336	2.30704698	2.467889908	1.802773498	1.946755408	1.655007949	2.283891547	1.779831933	1.250988142	1.639130435	1.504784689	1.451298701	1.037549407	0.843373494	0.786666667	1.016806723	1.21835443	0.873096447	0.864721485	0.833333333	1.369175627	0.810035842	0.633540373	0.845849802	0.491869919	1.253687316	1.773972603	1.034883721	0.517321016	0.965367965
Cohort	H	s-CAD	0.071428571	0.045454545	0.863636364	0.218045113	2.598214286	1.478723404	0.57278481	0.934911243	1.014466546	1.117850953	1.563291139	1.610091743	2.033195021	1.258297258	1.091623037	0.42248062	1.455607477	0.881944444	0.945588235	1.315192744	0.85336856	0.758530184	0.53002611	0.587223587	0.452903226	0.817555938	1.297577855	0.707269155	0.467362924	0.9318542	0.431506849	1.241758242	0.556962025	0.81971831	0.951434879	0.98053528	0.607973422	0.722689076	1.407407407	0.943396226	0.789473684	0.471962617	1.014184397	0.280645161	0.607913669	0.54855643	0.529680365
Cohort	H	s-CAD	0.372093023	1.546391753	0.784946237	1.108695652	1.199300699	1.022653722	0.664179104	0.856132075	1.005813953	1.132692308	0.814317673	0.909302326	1.470023981	1.033333333	0.840909091	1.054852321	1.040983607	1.178743961	1.355102041	1.680351906	1.223404255	1.287474333	1.260700389	1.266304348	1.018832392	0.981395349	0.751072961	1.047732697	1.005970149	0.891067538	0.740384615	1.056886228	0.764550265	1.032069971	0.902934537	0.868983957	0.769461078	0.882575758	0.961130742	0.929487179	0.912087912	1.112554113	1.029891304	1.06097561	0.954983923	1.042606516	1.4
Cohort	H	s-CAD	0.857142857	1.352941176	1.168421053	0.529411765	0.987421384	0.894021739	0.837735849	0.831223629	0.636036036	1.073741007	0.773305085	0.54978355	1.076923077	0.924963925	0.540792541	0.868821293	1.886934673	1.12145749	1.120075047	0.894056848	1.10485133	1.043010753	1.677367576	1.691399663	1.504347826	1.019512195	2.276315789	1.481389578	0.96742671	1.122529644	0.961643836	1.34591195	1.102941176	1.126315789	1.494505495	1.086614173	1.137184116	1.213389121	1.563218391	1.546218487	1.231092437	1.377118644	1.446153846	0.686666667	0.94966443	0.821256039	1.191588785
Cohort	H	ACS	1.368421053	0.948453608	1.153846154	1.136752137	1.184466019	1.219354839	1.459915612	1.175903614	1.24796748	1.235908142	1.101176471	1.305555556	1.334872979	1.278829604	0.875	0.911392405	1.389830508	1.284482759	1.362745098	0.903743316	1.265651438	1.308256881	1.234295416	1.390924956	0.982517483	1.363861386	1.375545852	1.151724138	1.060509554	0.974358974	0.927835052	1.137026239	0.923976608	1.132716049	1.230024213	1.036111111	1.009966777	1.02016129	0.736263736	1.133757962	0.953586498	0.826568266	1.282798834	0.945619335	0.951612903	0.9	0.858369099
Cohort	H	ACS	0.681818182	1.154929577	0.671052632	0.8125	1.017467249	0.967272727	0.745341615	0.904477612	0.867647059	0.776442308	0.829850746	0.781065089	0.859078591	1.05907173	1.038216561	1.238961039	1.106109325	1.338983051	1.127705628	1.308641975	1.266666667	1.332589286	1.426636569	1.397379913	1.197278912	1.378486056	1.126582278	0.863924051	1.36440678	1.094986807	1.088560886	0.984848485	0.761904762	1.013636364	1.203333333	1.080985915	1.057971014	1.169014085	1.132743363	0.829268293	1	1.004830918	1.126353791	0.845588235	0.813953488	0.825352113	1.073619632
Cohort	H	ACS	1.105263158	1.893203883	1.180851064	0.260869565	0.867647059	0.850253807	1.148698885	0.912946429	0.934579439	0.831081081	0.728237792	0.809210526	1.060483871	0.772590361	0.740654206	0.771106942	0.804761905	0.581481481	1.565853659	1.068131868	1.58310992	1.494134897	1.402250352	1.960812772	1.461200586	1.890322581	1.422310757	0.993377483	1.194029851	0.838078292	1.016509434	1.323782235	0.729805014	1.033232628	0.960687961	0.877384196	0.993377483	1.093632959	0.741573034	0.532374101	1.296137339	1.18699187	1.12202381	1.435736677	1.580204778	1.317535545	1.00877193
Cohort	H	ACS	0.166666667	0.277777778	0.524271845	0.766917293	0.890207715	0.648910412	0.719869707	0.705263158	0.648221344	0.651646447	0.608879493	0.804054054	0.77324263	0.909937888	0.754010695	0.898100173	0.901869159	0.922509225	1.01610306	1.166297118	0.963431786	0.885832187	0.843478261	0.85034965	0.690196078	0.650434783	0.858870968	0.812877264	1.266666667	0.673876872	1.060606061	0.698337292	0.686131387	1.377464789	0.984913793	0.978165939	1.319018405	2.013513514	2.012383901	1.828220859	0.808219178	1.055084746	1.211038961	0.949367089	0.784982935	0.897619048	0.656387665
Cohort	H	ACS	0.948717949	0.5	0.009615385	0.553030303	0.685245902	0.750733138	0.715867159	0.6275	0.273453094	0.604887984	0.268398268	0.460620525	0.915789474	0.572580645	0.243498818	0.576402321	0.720221607	0.56097561	0.943060498	0.983827493	0.902290076	1.245192308	0.870340357	0.976510067	0.589698046	0.728606357	0.564853556	0.721719457	1.048929664	0.76300578	1.199507389	1.220496894	0.881748072	0.557275542	0.90023753	1.258522727	1.25	0.857677903	1.10877193	1.157024793	0.478417266	2.643636364	0.567484663	1.820512821	2.626229508	1.198156682	0.756972112
Cohort	H	ACS	0.442307692	1.186046512	0.194174757	1.427419355	1.25	0.709859155	0.815217391	1.019396552	0.609981516	0.798573975	1.053078556	0.957040573	0.646365422	0.923688394	0.847058824	0.867783985	0.908018868	1.025547445	1.243432574	1.210659898	1.540880503	1.300854701	0.831973899	1.160063391	0.998371336	1.084188912	0.830188679	0.71541502	0.82972973	0.909413854	0.909307876	0.860406091	0.771573604	0.70441989	0.927472527	0.992481203	0.801916933	1.294964029	1.564748201	1.068965517	0.813186813	1.147727273	1.195121951	1.354466859	1.461038961	1.256124722	0.991935484
Cohort	H	ACS	0.5	3.666666667	0.144144144	2.007194245	2.103125	1.309226933	0.856115108	1.068273092	0.892592593	1.001841621	0.855875831	1.146453089	1.251111111	0.847682119	1.070652174	1.058252427	1.005012531	0.432330827	0.99310344800000006	0.93627451	0.826833073	0.721259843	1.163132137	0.747787611	0.777279522	0.729044834	0.60899654	0.6	0.811145511	0.618717504	0.465116279	0.799065421	2.92	1.104060914	2.720977597	2.902714932	1.397759104	0.507751938	3.239057239	0.37414966	3.281368821	1.702811245	4.018126888	1.475570033	0.788104089	0.976377953	0.816425121
Cohort	G	no-CAD	0.259259259	1.288288288	0.467889908	1.821917808	3.287974684	1.108695652	0.583643123	2.796095445	0.8866171	0.94953271	2.462039046	2.493946731	2.355704698	2.169686985	0.94235589	0.786666667	1.086734694	1.103286385	0.7956778	1.032697548	0.881383855	0.786078098	0.913644214	1.003616637	0.650519031	0.759305211	1.237113402	0.941724942	1.23255814	0.996409336	1.145496536	0.687179487	0.680952381	0.987373737	0.959488273	1.170403587	1.049586777	1.419230769	1.028880866	1.021126761	0.996015936	1.106557377	0.833333333	1.194888179	0.881118881	1.184986595	1.3125
Cohort	G	no-CAD	1.071428571	2.078947368	1.642201835	0.71942446	1.53015873	1.260340633	0.771863118	0.958932238	0.792727273	1.112727273	0.678571429	1.325773196	1.159045726	1.019061584	0.797619048	1.159090909	1.088636364	0.842105263	1.071307301	1.381962865	1.265693431	1.258957655	0.936037441	1.09178744	0.875993641	0.975501114	0.736363636	1.166311301	1.252173913	1.220458554	0.988789238	1.235294118	1.028277635	1.28125	1.409871245	1.157894737	0.880222841	1.152317881	1.376175549	1.238410596	1.020689655	0.887681159	0.95821727	0.903581267	1.005830904	0.981524249	0.639215686
Cohort	G	no-CAD	0.365853659	1.280898876	0.56122449	1.282051282	1.380769231	1.139465875	0.817351598	0.832923833	0.831578947	0.830866808	1.485788114	1.338199513	1.691747573	1.327645051	1.329787234	1.186138614	0.851662404	0.821292776	0.998035363	1.134860051	1.049206349	0.934891486	1.124595469	1.280991736	1.124535316	1.010416667	0.890510949	1	1.059347181	1.158699809	0.873508353	0.908839779	0.842406877	0.817567568	0.898477157	1.054200542	1.154411765	1.200743494	1.034482759	1.152317881	1.262172285	1.225409836	1.098591549	1.092307692	1.135483871	1.265658747	1.148550725
Cohort	G	no-CAD	0.029411765	1.72972973	0.823529412	0.666666667	0.882352941	1.108695652	0.869230769	0.785557987	0.613636364	0.787934186	0.896629213	0.976635514	1.045064378	0.821529745	1.180878553	1.05046729	1.221393035	0.864111498	1.197969543	1.178294574	1.149408284	1.333858268	1.455357143	1.318452381	1.117088608	1.14379085	0.733333333	1.406926407	1.010781671	0.867226891	0.952380952	0.843589744	1.054263566	1.136950904	1.042696629	1.28974359	1.257575758	1.079545455	1.34469697	1.109677419	0.709433962	0.814814815	0.845758355	0.816816817	0.467889908	0.627232143	0.658823529
Cohort	G	no-CAD	0.090909091	1.222222222	0.012987013	0.938053097	0.570397112	0.879120879	0.5256917	0.594458438	0.460176991	0.349173554	0.455813953	0.795212766	0.244019139	0.752166378	0.878453039	0.666666667	0.936	0.464435146	0.852772467	0.784810127	0.661042945	1.056666667	0.808988764	0.887573964	0.71529745	0.566909976	1.242990654	0.75	1.150943396	0.560462671	0.679802956	0.983122363	0.66951567	0.532012195	0.745152355	1.106639839	0.942687747	1.166666667	1.168604651	1.37012987	1.528735632	1.603773585	1.364179104	1.117056856	1.02027027	0.785353535	1.303149606
Cohort	G	no-CAD	1.145833333	0.344262295	0.421052632	0.454545455	0.464190981	0.505128205	0.649819495	0.651991614	0.722021661	0.638190955	0.653932584	0.617647059	1.024439919	0.682299546	0.442708333	0.841240876	0.802955665	1.19123506	0.973451327	1.206043956	1.023426061	1.044891641	1.004273504	0.905555556	1.045597484	0.904296875	0.920863309	0.949579832	1.037617555	0.851674641	0.991039427	0.933025404	0.817371938	1.274004684	1.174168297	1.106575964	1.078431373	1.292307692	0.77852349	1.259036145	1.164473684	1.333333333	0.614250614	0.957703927	0.783536585	0.642857143	0.938325991
Cohort	G	no-CAD	0.022222222	1.283018868	0.494382022	2.485714286	2.437308869	1.884160757	0.691082803	1.589068826	1.992366412	1.642218247	1.079822616	1.512295082	1.407563025	1.024024024	1.091145833	0.721340388	0.986522911	0.79766537	0.632727273	0.565445026	0.943283582	0.786061588	0.868020305	1.07120743	0.962295082	1.091476091	0.935344828	1.141486811	1.358552632	1.525519849	1.276214834	0.980769231	1.489913545	1.143302181	1.43187067	1.84502924	2.55862069	2.468879668	1.895522388	1.381294964	2.303418803	1.105263158	2.564102564	2.196666667	1.444444444	1.679245283	0.948837209
Cohort	G	no-CAD	0.424242424	1.40952381	0.42962963	1.201438849	0.828746177	0.709976798	0.622222222	0.650887574	0.662358643	0.735343384	0.71372549	0.826171875	0.75142315	0.891891892	0.789893617	0.542533081	0.968181818	0.740484429	0.922680412	0.724770642	0.919075145	0.836569579	0.985553772	0.760067114	0.762214984	0.644970414	0.901818182	0.819477435	0.810126582	0.857954545	0.700980392	0.740331492	0.905027933	1.013812155	1.142528736	0.8225	1.12012987	0.915492958	0.851724138	0.948571429	0.626811594	1	0.916201117	0.82111437	0.414860681	0.593533487	0.808510638
Cohort	G	no-CAD	0.725	1.465909091	2.278481013	0.906779661	1.478873239	1.131805158	0.662020906	0.468235294	0.707602339	1.085657371	0.989873418	0.54845815	1.187363834	0.566666667	1.06835443	0.776264591	1.047619048	1.578059072	1.099808061	1.210526316	0.898163606	1.131438721	1.285464098	1.213768116	1.187984496	0.702702703	1.191780822	1.247340426	0.804216867	0.855345912	0.683060109	0.50137741	0.95412844	1.034722222	0.659033079	0.764705882	1.006134969	0.777777778	1.139455782	0.833333333	0.814126394	1.139344262	0.793296089	0.832236842	1.335664336	0.681192661	0.944852941
Cohort	G	s-CAD	0.095238095	0.615384615	0.804123711	0.476510067	0.504373178	0.491566265	0.441791045	0.680672269	0.635701275	0.632721202	0.527383367	0.607296137	0.745689655	0.645400593	0.8794926	0.888679245	0.80878553	0.788546256	0.877586207	0.876606684	0.906666667	0.866251944	1	1.097264438	1.00624025	0.833333333	0.696356275	0.754201681	0.912322275	1.001818182	0.789719626	0.875	0.729805014	0.924924925	1.006833713	0.974358974	1.108910891	1.018382353	1.568627451	0.977941176	1.100877193	1.854077253	1.280373832	0.99376947	1.006666667	1.0725	1.319047619
Cohort	G	s-CAD	0.068181818	0.523809524	0.240506329	0.297752809	0.492788462	0.294363257	0.616487455	0.500863558	0.301164725	0.349702381	0.481854839	0.51214128	0.497470489	0.631158455	0.717842324	0.737547893	0.584577114	0.473484848	0.5488	0.763085399	0.775157233	0.71071953	0.678466077	0.639517345	3.862275449	0.623742455	8.444839858	5.4049217	0.615384615	0.546689304	0.331081081	6.412371134	6.390957447	0.67839196	4.849593496	0.619266055	0.315642458	0.446969697	0.401759531	0.545454545	0.5	0.554794521	0.777777778	0.638977636	0.42019544	0.704607046	0.639175258
Cohort	G	s-CAD	0.023809524	1.445652174	0.666666667	0.958677686	1.135761589	1.014204545	0.590163934	0.804054054	0.623274162	0.762088975	0.567073171	0.945205479	1.04496788	0.859934853	0.74168798	1.12345679	0.921052632	1.096774194	1.073033708	1.283378747	1.026771654	1.167844523	1.015332198	1	1.017985612	0.842352941	1.121212121	0.914351852	1.086053412	0.829981718	0.982630273	0.946236559	0.848806366	1.195402299	1.038636364	1.192893401	1.14334471	1.393129771	0.960288809	0.932330827	1.232365145	0.878661088	1.381538462	1.051282051	0.925696594	1.069825436	0.775784753
Cohort	G	s-CAD	2.090909091	0.6	1.012658228	1.051724138	1.169550173	0.562340967	1.130111524	0.691304348	1.130526316	0.843809524	1.049065421	1.409638554	0.942687747	0.969502408	0.870786517	0.748726655	0.545045045	0.783673469	0.815406977	0.833333333	0.68442623	0.597938144	0.735849057	0.840348331	0.906593407	0.939086294	0.942748092	0.712418301	1.061403509	0.998310811	0.910569106	1.277620397	1.261964736	1.642666667	1.646778043	1.722222222	2.24375	1.846774194	2.076628352	1.731543624	2.150214592	1.09569378	1.895061728	1.927272727	0.772908367	1.573979592	1.566210046
Cohort	G	s-CAD	1.977777778	1.518518519	0.011363636	0.022222222	1.066666667	0.903409091	1.350393701	1.403381643	1.252118644	1.074148297	1.079439252	1.401345291	1.11814346	1.314984709	1.220812183	0.847457627	1.562200957	0.85770751	1.437293729	1.481318681	0.889972145	1.195876289	1.449081803	1.820224719	1.611727417	1.035785288	0.750902527	1.659685864	1.574923547	1.553639847	1.388764045	1.402857143	0.858695652	1.311653117	1.25	0.834862385	0.702623907	0.609848485	1.091743119	1.031914894	0.475728155	0.944805195	0.545918367	0.496183206	0.298941799	0.940082645	0.423529412
Cohort	G	s-CAD	0.090909091	0.988764045	0.495327103	1.331034483	0.997167139	1.0546875	0.779467681	0.826804124	0.595628415	0.683050847	0.896842105	1.129175947	0.775303644	0.617862372	1.004975124	0.790262172	0.974257426	0.679180887	0.820512821	1.153419593	1.021711367	1.206140351	0.720399429	0.984172662	0.82763744400000006	0.50918197	0.949458484	0.653206651	1.035928144	0.858546169	0.987113402	0.740853659	1.050445104	0.987878788	1.243107769	1.371191136	1.126315789	1.450199203	1.258333333	1.64	0.635193133	1.1	1.480712166	0.972318339	0.810714286	0.918421053	0.878787879
Cohort	G	s-CAD	0.861111111	1.523809524	2.432432432	0.246268657	0.93220339	1.204481793	0.976	0.907834101	0.885931559	0.765834933	1.620930233	1.335632184	1.076	1.247226624	0.777777778	1.233396584	1.350797267	1.773076923	1.136363636	0.699029126	1.14427157	1.021472393	1.113003096	1.163009404	0.840625	0.827368421	0.813688213	1.011627907	0.680216802	0.973309609	0.707692308	0.843137255	0.81038961	0.854599407	0.894854586	0.686320755	0.822535211	0.797342193	1.24437299	0.931506849	0.719101124	0.876651982	1.485380117	1.335329341	0.777777778	0.73923445	0.588744589
Cohort	G	s-CAD	0.442307692	1.725274725	0.9875	0.697674419	1.696969697	1.436260623	1.68372093	1.015837104	1.742268041	0.983673469	1.275294118	1.051162791	0.907368421	0.79338843	1.554123711	0.741935484	1.059360731	1.554385965	1.049327354	0.4	0.539189189	0.627338129	0.745864662	0.728376328	0.623595506	1.04028436	0.484581498	0.567873303	0.781065089	1.185823755	1.201195219	0.944309927	1.423444976	1.4160401	1.560175055	1.713692946	0.760445682	1.35	1.939490446	1.418181818	1.382716049	1.287553648	0.752941176	1	1.221428571	1.297157623	1.206030151
Cohort	G	s-CAD	0.288888889	1.031914894	0.377192982	1.481707317	1.071641791	0.925301205	0.553264605	1.18609407	0.896373057	0.886164623	0.659090909	0.99195171	0.900584795	0.85400314	0.906329114	1.113948919	0.693548387	0.662835249	0.802385009	0.928	1.01461039	0.653594771	0.775862069	1.06539075	0.950680272	0.697445972	0.845878136	0.734177215	0.663817664	0.591905565	0.794979079	0.613466334	0.439678284	0.600550964	0.703370787	0.524752475	0.799426934	1.003968254	0.940740741	0.723684211	1.37944664	0.82278481	0.527607362	0.943037975	0.803389831	0.727272727	0.5215311
Cohort	G	ACS	1.534883721	0.955555556	0.267857143	0.634285714	0.819767442	0.672768879	0.456521739	0.277542373	0.461672474	0.427549195	0.571138211	0.803797468	0.518248175	0.7348378	0.524822695	0.875954198	0.613300493	0.580524345	1.047619048	1.061904762	0.769230769	1.015734266	0.896721311	0.895498392	0.822764228	1.139423077	1.127192982	0.86097561	0.906542056	0.971804511	0.808457711	0.688821752	0.820163488	0.702380952	0.626213592	0.369620253	0.523076923	0.501805054	0.748387097	0.984126984	0.900343643	1.152892562	0.939481268	0.987730061	0.927927928	0.574193548	0.483739837
Cohort	G	ACS	0.205882353	0.790123457	0.4625	0.836065574	0.913043478	0.70212766	0.798122066	0.780487805	0.620689655	0.604	0.838554217	0.764411028	0.716814159	0.853135314	0.837398374	0.93638171	1.012019231	1.028225806	1.178030303	0.995037221	1.07198748	1.129568106	1.172955975	1.067692308	0.945578231	0.929545455	0.911646586	0.916267943	1.082802548	0.871698113	0.694252874	0.919137466	0.819407008	0.795454545	1.051219512	0.90726817	0.892361111	0.835877863	1.185873606	0.668639053	0.943820225	0.909448819	1.151862464	1.269461078	1.166666667	1.246511628	0.802371542
Cohort	G	ACS	0.02173913	0.010309278	0.077777778	0.133858268	0.5	0.658333333	0.485185185	0.549145299	0.67254902	0.31842576	1.34	1.151515152	1.05	1.428343949	0.673521851	0.812734082	2.458333333	1.686006826	0.707846411	1.973392461	1.108345534	1.117824773	0.635193133	0.960057061	1.181686047	0.642	1.652307692	0.621242485	0.678191489	0.536466775	0.610997963	0.111363636	0.483709273	0.553699284	0.590909091	0.512585812	0.273480663	0.506896552	0.996527778	0.517241379	0.858237548	0.25	0.853372434	0.148867314	0.241610738	0.362110312	0.101167315
Cohort	G	ACS	0.026315789	0.306666667	0.010526316	2.183206107	0.976666667	1.182608696	0.759124088	1.490610329	1.520242915	0.953271028	1.404395604	0.986813187	0.797546012	0.977203647	1.214622642	0.816955684	1.086124402	1.121107266	1.204545455	2.263403263	1.118421053	1.570542636	1.151612903	1.1375	1.142857143	1.549060543	1.100746269	0.745798319	1.417721519	1.032815199	0.743157895	0.838164251	0.5703125	0.906735751	1.277389277	0.920308483	1.009174312	1.339222615	1.73992674	1.139534884	0.759541985	0.996078431	1.062130178	1.720588235	1.029900332	0.883295195	1.380952381
Cohort	G	ACS	0.627906977	0.761904762	0.463414634	1.318181818	1.627329193	1.447300771	0.928571429	1.08125	1.083788707	0.878181818	0.887688985	0.960352423	0.525879917	0.729813665	0.68797954	0.770909091	0.587155963	0.825203252	0.724522293	1.094292804	0.900149031	1.122834646	1.037593985	1.019089574	0.495588235	1.468950749	0.730038023	1.415217391	1.043859649	1.156928214	1.398322851	1.652873563	1.224824356	1.402116402	1.440528634	1.604026846	1.670487106	0.739413681	1.969879518	0.393548387	1.891803279	0.964566929	1.405194805	0.774390244	0.691823899	1.419203747	1.190045249
Cohort	G	ACS	0.019607843	1.700934579	0.422764228	0.470588235	0.966145833	0.723404255	1.327205882	1.812015504	0.862619808	1.887070376	1.806	1.83501006	0.861842105	1.405815424	2.044117647	0.467116358	0.789285714	1.07523511	0.616477273	0.586080586	0.790343075	0.802168022	0.782426778	0.729251701	0.395209581	0.430740038	0.698113208	0.631961259	0.685358255	0.590132827	0.636363636	0.672839506	0.343653251	0.760655738	0.815189873	0.88172043	0.886666667	1.018987342	0.850980392	1.245810056	0.900311526	1.038167939	0.622222222	0.997067449	0.496969697	1.017721519	1.13215859
Cohort	G	ACS	0.03030303	0.40952381	0.075268817	0.877697842	0.771331058	0.81971831	0.420168067	0.523584906	0.652694611	0.562130178	0.542780749	0.653225806	0.993273543	0.91222031	0.933130699	0.864754098	0.983783784	0.81851851900000006	0.970486111	1.655080214	1.259026688	1.043252595	1.157190635	0.865417376	1.046589018	1.110019646	1.00621118	1.02173913	0.661538462	1.032454361	0.988584475	0.721264368	0.976923077	0.64921466	0.881431767	0.713270142	0.725609756	0.758364312	0.708053691	0.622754491	0.710144928	2.048780488	1.531055901	1.744262295	0.936241611	0.92689295	1.864864865
Cohort	G	ACS	0.424242424	0.186813187	0.325842697	0.882352941	1.431372549	1.270833333	0.820083682	0.643678161	1.009727626	1.214015152	0.634920635	0.874720358	1.146090535	1.052710843	1.802005013	1.338403042	1.124365482	1.619402985	1.210708117	1.009708738	1.379044684	1.306376361	1.555031447	1.487804878	1.073783359	1.471238938	0.7125	0.966666667	1.241691843	1.157798165	1.0243309	0.939790576	1.116402116	1.020289855	1.28974359	1.303664921	1.150501672	1.971014493	0.930909091	1.625	1.888086643	0.670411985	1.100574713	1.712460064	0.526143791	1.070886076	1.527777778
Cohort	G	ACS	0.451612903	2	1.291666667	1.356521739	0.725352113	1.050666667	0.553278689	0.653679654	0.774907749	0.588888889	0.665919283	0.941176471	0.382932166	0.29699842	0.553805774	0.464552239	0.641148325	0.82421875	0.773489933	1.183727034	0.901294498	0.925423729	0.988673139	0.940789474	1.010291595	0.841232227	0.991701245	1.096446701	1.184931507	1.220703125	1.416666667	1.318051576	0.547120419	0.875	1.11622276	1.06372549	1.096774194	1.094405594	1.466237942	1.385093168	0.976430976	1.62295082	0.751497006	1.423076923	0.996677741	1	0.615384615
Cohort	P	no-CAD	0.023255814	1.444444444	0.627272727	1.036809816	1.247863248	1.037783375	0.823920266	0.828947368	0.77189781	0.757281553	0.813121272	1.135483871	1.015594542	0.889349931	1.142168675	0.830882353	0.615384615	1.118773946	0.968503937	0.915137615	0.716621253	0.823617339	0.897360704	0.770149254	0.651017214	0.570327553	0.640926641	0.72246696	0.978915663	0.835069444	0.662222222	0.95923913	0.634085213	0.901369863	1.079812207	1.114882507	1.344827586	1.176029963	1.503731343	1.210526316	1.447368421	1.116935484	1.497126437	1.72392638	0.848580442	1.439588689	1.194331984
Cohort	P	no-CAD	0.361111111	3.689655172	2.123595506	0.805555556	1.171428571	1.206521739	0.843866171	1.6875	1.326959847	1.220754717	1.65462754	1.652078775	1.712719298	1.107544141	1.065162907	1.319672131	1.63	1.032967033	1.207407407	0.805418719	1.012066365	0.981072555	1.335504886	1.034638554	0.742138365	0.778021978	0.637096774	0.772256729	0.921568627	1.067567568	0.784313725	0.939252336	0.991820041	1.210420842	1.238493724	1.098501071	0.841269841	1.288571429	1.077966102	0.922651934	1.847222222	1.391836735	1.670658683	1.323717949	1.429553265	1.201017812	1.589861751
Cohort	P	no-CAD	0.674418605	1.860759494	0.770833333	0.392307692	1.085324232	0.822888283	1.22761194	0.997881356	1.019569472	0.581967213	1.251072961	1.22706422	1.326923077	1.311183144	1.06323185	1.046601942	1.364864865	1.552529183	0.830018083	1.257731959	1.011994003	1.06292517	1.128289474	1.167207792	0.740802676	0.94212963	0.813043478	0.926470588	1.087463557	1.084063047	0.80760095	1.212938005	0.643410853	0.96978022	0.819221968	0.980440098	1.3	0.719101124	0.944444444	1.046666667	0.842857143	0.70212766	0.939130435	0.912891986	0.506944444	0.929292929	0.808080808
Cohort	P	no-CAD	0.684210526	1.02970297	0.877777778	0.589552239	0.978851964	0.958677686	1.313868613	0.763392857	0.580705009	0.960573477	0.778741866	0.800947867	0.856531049	0.806299213	0.755102041	0.909943715	0.865789474	1.257936508	0.895412844	0.97044335	0.871449925	0.862559242	0.944285714	0.942068966	0.91587517	0.844517185	0.964912281	1.001956947	0.75	0.933333333	0.695571956	0.78021978	0.691848907	0.837528604	1.001934236	0.952095808	0.713903743	0.429878049	0.746987952	0.833333333	0.636363636	0.536679537	0.717808219	0.823353293	0.976666667	0.824228029	0.796536797
Cohort	P	no-CAD	0.347826087	0.491071429	0.298387097	0.779661017	1.219672131	0.89346247	0.824324324	0.649350649	0.701208981	0.788043478	0.790540541	0.472279261	0.664440735	0.701492537	0.86774942	0.629063098	0.636138614	0.55839416100000006	0.752475248	0.913385827	0.826446281	0.694041868	0.881154499	0.804270463	0.613138686	0.537084399	0.524528302	0.893557423	0.637540453	0.81	0.854447439	0.971518987	0.875796178	0.882165605	1.089918256	0.825065274	1.237226277	0.75203252	1.175824176	1.278571429	0.567901235	0.903614458	0.595930233	0.917682927	0.547987616	0.828502415	0.795744681
Cohort	P	no-CAD	0.375	0.625	0.728813559	0.64	0.906354515	0.924019608	0.739910314	0.720682303	0.743215031	0.729128015	0.704166667	0.853982301	0.754677755	0.874371859	0.665841584	0.85046729	0.992146597	0.768558952	0.924908425	1.489552239	1.177419355	1.374291115	1.042471042	1.229083665	1.258754864	1.121301775	1.413265306	1.25	1.069767442	1.156521739	0.910404624	1.215339233	1.409240924	1.424908425	1.567567568	1.096153846	1.064393939	1.119341564	0.935622318	1.087301587	0.885826772	0.635338346	0.855457227	0.63961039	0.788461538	1.016304348	0.840375587
Cohort	P	no-CAD	0.025641026	1.808510638	1.626373626	0.647482014	1.985074627	1.801675978	1.833962264	1.705376344	1.060721063	1.626838235	0.869179601	1.148888889	1.480932203	0.87694704	1.262337662	1.005514706	0.835748792	1.175510204	1.055363322	1.00477327	0.9984375	0.747491639	0.821192053	0.849056604	0.965397924	0.78280543	0.5	0.63507109	0.811688312	0.714285714	0.618421053	0.701183432	0.69375	0.8802589	1.133858268	1.280104712	1.533568905	1.492481203	0.943396226	0.622641509	1.498054475	0.882845188	0.654320988	0.956953642	0.960992908	0.831234257	0.812182741
Cohort	P	no-CAD	0.4	0.918604651	1.974025974	0.028169014	1.88172043	0.888888889	1.016339869	0.71278826	0.884826325	0.687747036	0.377011494	0.840909091	1.378823529	0.698205546	0.884507042	0.695075758	1.056930693	1.291139241	0.911917098	1.172897196	0.899700599	0.758513932	0.809667674	0.740625	0.882450331	0.531305903	0.772151899	0.527363184	1.21942446	1.12849162	0.760869565	0.919137466	1.808900524	1.920987654	1	1.002358491	2.106321839	1.110726644	2.033536585	0.863095238	0.940740741	2.229787234	2.182662539	2.735915493	0.470175439	0.902173913	0.841584158
Cohort	P	no-CAD	0.027027027	3.519607843	2.130434783	0.813953488	0.918644068	1.242587601	0.781144781	1.445238095	0.584313725	0.862197393	1.607476636	1.086206897	1.037623762	0.69124424	0.782926829	0.89380531	0.561085973	0.492113565	0.734883721	0.552083333	0.683354193	0.674202128	0.611253197	0.52120383	0.58677686	0.377133106	0.570093458	0.680851064	0.794594595	0.655660377	0.500978474	0.725888325	0.569844789	0.69	1.028688525	0.862232779	1.07967033	0.976109215	0.881987578	0.868263473	0.765472313	0.576470588	0.584527221	0.775641026	0.598639456	0.679292929	0.765486726
Cohort	P	no-CAD	0.740740741	0.929577465	0.913043478	1.12	1.020746888	0.9	0.663461538	0.790633609	0.783454988	0.784222738	0.784366577	0.905882353	0.920512821	0.967741935	1.046052632	0.905797101	1.210526316	1.225352113	1.239473684	1.446153846	1.288636364	1.229116945	1.352791878	1.354666667	1.24929972	1.215328467	0.877862595	1.057251908	1.269230769	1.291793313	0.890977444	1.323651452	1.357843137	1.54589372	1.412451362	1.424124514	1.357798165	1.478787879	1.123809524	1.481012658	1.038277512	1.31443299	0.993006993	1.067924528	0.979674797	0.976821192	0.925
Cohort	P	no-CAD	0.160714286	0.814159292	0.324561404	0.292993631	0.724852071	0.579520697	0.708955224	0.7	0.902173913	0.542574257	1.334008097	0.63282937399999994	0.829424307	1.368150685	1.041533546	1.274793388	0.947242206	0.954372624	1.094155844	1.219399538	1.143288084	1.453471196	0.741506647	1.156661786	1.285915493	1.09351145	1.838815789	1.196226415	0.366391185	0.930645161	1.151260504	1.062656642	1.322418136	0.867374005	1.234234234	1.231601732	0.48973607	1.184931507	0.65	1.447674419	1.130584192	0.705128205	0.839650146	1.315186246	0.961038961	1.175572519	0.663934426
Cohort	P	no-CAD	0.444444444	1.561983471	0.516949153	0.695652174	1.166219839	1	0.643086817	0.742951907	0.882447665	0.986086957	0.967370441	1.06407767	0.810444874	0.564371257	0.962216625	0.682539683	0.930875576	0.886029412	0.820919176	1.181818182	0.521354934	0.661991585	0.925764192	0.912462908	0.75074184	0.610486891	0.8125	0.634408602	1.712820513	0.766435986	1.891647856	2.277044855	0.381418093	0.657754011	1.581655481	1.923809524	2.401869159	0.935361217	1	0.626666667	0.970479705	1.02690583	0.851515152	0.587837838	0.777777778	0.85755814	0.897560976
Cohort	P	no-CAD	0.03125	1.393258427	0.621052632	1.357142857	1.568965517	0.892030848	0.949090909	0.952595937	1.042124542	0.967054264	1.362980769	1.085287846	0.846652268	1.080808081	0.991304348	1.36743215	2.591891892	1.616071429	2.366037736	1.868217054	2.014900662	1.616607774	1.047863248	1.218181818	1.316081331	1.836538462	0.608510638	0.747395833	1.205980066	0.865853659	0.923705722	0.984984985	2.18128655	2.717391304	3.748743719	4.375342466	5.127147766	6.068441065	5.101449275	1.683823529	1.842105263	2.469483568	1.722397476	1.664451827	1.282685512	1.197149644	1.20083682
Cohort	P	no-CAD	0.784313725	0.702970297	2.359550562	0.898550725	1.228571429	0.836461126	1.071428571	0.88453159	0.962546816	1.432692308	1.325892857	0.971800434	0.884120172	0.755795981	1.047732697	1.205029014	1.189054726	1.37704918	1.358803987	1.600508906	1.125	1.345901639	1.015673981	1.503888025	1.587030717	1.530183727	1.351598174	1.336658354	0.698051948	0.973029046	1.445355191	0.879765396	1.191176471	0.549848943	0.800492611	0.846153846	0.797945205	1.049586777	0.845864662	1.217687075	1.319502075	0.757322176	0.919003115	0.879858657	0.647840532	0.75596817	1
Cohort	P	no-CAD	0.024390244	1.31372549	0.547826087	0.777777778	1.274305556	1.048022599	0.916666667	0.780701754	1.009259259	0.892720307	0.967280164	1.237089202	1.078674948	1.211340206	1.058823529	1.226452906	1.380952381	1.39055794	1.27443609	1.28680203	1.311973019	1.144975288	1.330895795	1.136054422	1.172862454	0.939546599	0.849785408	0.81627907	0.974358974	1.056640625	0.971084337	0.953623188	0.689944134	1.378640777	0.720987654	0.89800995	0.805555556	1.529209622	1.679856115	0.945578231	0.979591837	1.095057034	1.153203343	1.215231788	0.875	1.074519231	1.449074074
Cohort	P	no-CAD	0.022727273	0.93	0.035294118	1.473214286	0.866666667	0.988472622	0.247311828	0.55787037	0.762711864	0.626262626	0.22418136	0.800443459	1.281553398	0.696078431	0.825396825	0.588454376	0.904255319	1.242553191	1.057407407	1.032432432	0.794025157	0.95908347	1.185185185	1.058536585	0.899115044	0.629955947	1.10546875	0.754385965	1.74852071	1.211881188	0.688118812	1.323076923	0.842261905	1.431137725	0.851941748	1.122507123	1.245901639	1.648979592	1.485815603	1.268292683	2.2625	0.654867257	0.891304348	1.603833866	1.077669903	1.360294118	1.4082397
Cohort	P	s-CAD	0.041666667	0.204545455	0.030927835	0.46875	0.796116505	0.812688822	0.626609442	0.701594533	0.598	0.677754678	0.83373494	0.69928401	0.75390625	0.76393442600000006	0.68119891	0.918604651	1.556179775	2.130044843	0.968401487	1.648648649	1.43803056	1.231527094	1.311183144	1.104704097	1.118165785	0.993435449	0.734177215	0.640957447	0.774193548	0.846715328	0.827338129	0.874643875	0.574683544	0.84398977	0.772925764	1.068062827	1.202898551	0.925266904	1.031358885	0.959459459	1.409594096	1.232653061	1.243323442	1.170967742	1.474747475	1.210659898	0.702325581
Cohort	P	s-CAD	0.911111111	0.95	0.626373626	0.97037037	1.117263844	0.923076923	0.947089947	0.892682927	0.823529412	0.827586207	0.94044665	1.01216545	0.979775281	1.1376	0.881889764	0.978174603	0.842239186	0.906666667	1.214	1.178823529	1.450087566	0.951957295	1.220257235	1.249560633	0.944444444	1.31884058	1.092165899	1.187192118	1.195364238	1.058823529	0.913279133	0.997275204	0.982905983	1.218461538	1.518716578	1.447513812	1.425454545	1.242424242	1.108695652	1.25170068	1.350746269	1.111553785	1.307692308	1.038348083	0.923547401	1.009195402	0.894117647
Cohort	P	s-CAD	0.46875	1.451219512	0.5	0.896551724	0.894080997	0.756232687	0.78600823	0.783908046	0.376181474	0.573831776	0.563218391	0.56043956	0.710638298	0.780740741	0.826771654	0.739526412	1.601830664	1.361702128	1.191869919	1.480176211	1.262699565	1.021671827	1.444291609	1.429477021	1.004709576	0.688340807	0.702508961	1.125274725	0.803977273	1.047186933	0.868181818	1.369109948	1.098039216	0.884507042	1.130232558	1.661363636	1.579268293	1.631578947	1.655290102	1.185897436	1.538181818	1.080168776	1.816901408	1.182890855	1.216027875	1.187192118	0.779527559
Cohort	P	s-CAD	0.071428571	0.445783133	0.677419355	0.474452555	0.552980132	0.843843844	0.46090535	1.124694377	0.804391218	1.160852713	0.599033816	0.987922705	1.268181818	1.268251273	0.772727273	1.133196721	0.768447837	1.423529412	1.513914657	1.361244019	1.332831325	1.166666667	1.393416928	1.425954198	1.583076923	1.617234469	1.472440945	1.751020408	4.782738095	0.929356358	3.996086106	0.503267974	4.536105033	3.743534483	4.265060241	0.558139535	4.858247423	0.833887043	1.061016949	1.351145038	0.834645669	0.937777778	1.419444444	1.530821918	1.242811502	1.206235012	0.310344828
Cohort	P	s-CAD	0.894736842	0.363636364	0.588235294	0.756521739	1.256797583	0.845953003	0.923076923	0.97008547	0.682745826	0.858455882	0.926773455	0.853080569	1.098086124	1.282258065	1.134986226	1.069943289	1.243037975	1.347107438	1.225352113	1.032520325	1.299703264	2.689984102	1.384384384	2.262773723	1.968609865	2.408273381	1.25	0.872210953	3	0.63237774	2.121085595	0.724770642	0.590909091	0.603092784	0.575949367	0.597802198	1.121212121	1.112403101	0.820945946	1.047619048	0.43129771	1.007782101	0.771604938	0.681003584	0.647887324	0.914841849	0.454935622
Cohort	P	s-CAD	0.196078431	0.959677419	0.45	0.633333333	0.910447761	0.785326087	0.857142857	0.897654584	0.739047619	0.872495446	1.018987342	0.972850679	1.15932914	0.972267537	1.016759777	1.087682672	1.096103896	1.42	1.08436214	1.213541667	1.13410596	1.124528302	1.117857143	1.098389982	1.261410788	1.169761273	0.986842105	1.051150895	1.209150327	0.903100775	0.973474801	0.919444444	0.985590778	1.354938272	1.286082474	1.279255319	1.179401993	1.423236515	1.323193916	1.31292517	1.214559387	1.349056604	1.225165563	1.151612903	1.153061224	1.152588556	1.117370892
Cohort	P	s-CAD	0.888888889	1.634408602	0.97	0.977099237	1.165562914	0.926430518	1.048979592	0.964871194	0.970760234	0.819548872	0.965034965	0.902748414	0.955882353	1.096610169	1.152542373	0.922155689	1.16	0.83805668	0.869109948	1.315508021	1.1056	0.994863014	1.192439863	1.09137931	0.984042553	0.985815603	1.005263158	0.912114014	1.04	1.131416838	1.082887701	1.025069638	0.907246377	1.077160494	1.277227723	1.242339833	1.075	1.297619048	1.146953405	0.912162162	1.242063492	1.318965517	1.256797583	1.065625	1.082508251	1.036674817	1.300925926
Cohort	P	s-CAD	0.527777778	0.011627907	0.247311828	0.457364341	0.778097983	0.55530474	0.374125874	0.768907563	0.830601093	0.446917808	0.608247423	0.967948718	0.766917293	1.211229947	0.591647332	0.673684211	0.974238876	0.911864407	0.891719745	0.810502283	0.974504249	1.0056899	1.037617555	1.116176471	0.76350365	0.653846154	0.973484848	1.018442623	1.080597015	1.133567663	1.020134228	1.441247002	1.165450122	1.429775281	1.563679245	0.804705882	1.005813953	0.972332016	1.014134276	1.377952756	1.04029304	0.689189189	0.435028249	0.729032258	1.027777778	0.845144357	1.038461538
Cohort	P	s-CAD	0.022222222	0.317757009	0.899082569	0.455782313	0.717579251	0.696261682	0.610714286	0.420634921	0.971781305	0.849090909	1.153100775	0.817787419	0.991769547	0.919254658	1.613989637	1.544658494	1.216358839	2.10619469	1.105882353	2.571794872	1.093314763	1.528244275	1.564759036	1.669918699	0.95037594	0.949392713	0.944	0.745596869	0.776203966	0.940860215	0.929384966	1.313984169	1.084615385	1.146627566	1.650485437	1.094890511	1.589123867	1.307017544	1.748201439	1.784722222	1.511450382	1.310810811	1.230994152	0.663663664	0.799363057	0.624190065	0.368421053
Cohort	P	s-CAD	0.307692308	0.288288288	0.317307692	0.246666667	0.35483871	0.28680203	0.433566434	0.673553719	0.603873239	0.752260398	0.578366446	0.792960663	0.757322176	0.731707317	1.042328042	0.722543353	0.955497382	0.65	0.758445946	0.606683805	0.839285714	0.878289474	0.663043478	0.783653846	0.76006192	0.835555556	0.614035088	0.779092702	0.901069519	0.924657534	0.704954955	1.144278607	1.163212435	1.384848485	1.180827887	1.040865385	0.893175074	0.890410959	1.185714286	1.056603774	0.665467626	1.124528302	0.842105263	0.942424242	0.730650155	0.565517241	0.393442623
Cohort	P	s-CAD	0.020408163	2.875	0.040322581	2.801526718	1.336734694	0.965346535	0.60546875	0.533742331	1.037366548	1.04389313	1.161087866	1.075555556	0.767010309	0.975922953	0.865139949	0.882235529	1.15270936	1	0.983416252	1.871046229	0.984034833	1.545736434	1.294029851	1.442700157	1.293548387	1.236363636	0.78515625	1.41563786	1.554285714	1.045138889	1.446058091	0.824074074	1.141552511	1.260204082	4.2	7.268235294	7.645502646	9.564013841	5.204861111	3.05	9.052816901	1.316964286	2.806153846	1.725373134	1.790697674	0.772959184	0.40969163
Cohort	P	s-CAD	0.022222222	2.0375	0.866666667	1.377358491	1.171821306	0.564102564	0.67826087	0.418052257	0.941295547	0.514910537	0.800531915	0.589041096	0.664371773	0.529032258	1.282857143	0.802966102	0.653488372	0.942222222	0.947080292	1.141906874	0.995461422	0.960817717	1.383680556	0.954385965	1.032142857	0.642533937	1.191304348	1.094527363	1.5	0.901353965	1.112531969	1.041208791	0.943243243	1.022160665	0.997826087	1.11011236	0.636363636	0.406565657	0.662049861	1.159793814	0.43187067	0.695804196	0.615584416	0.747945205	0.324444444	0.583665339	0.748878924
Cohort	P	s-CAD	0.528301887	0.83	0.829545455	1.071942446	0.952861953	0.825966851	0.728571429	0.879699248	0.804526749	0.930753564	0.919908467	0.98783455	1.105855856	0.989473684	1.074792244	0.952890792	1.075	1.140449438	1.195505618	1.329032258	1.196531792	1.176591376	1.16969697	1.11965812	0.935222672	1.22875817	1.037037037	0.974576271	1	1.00234192	0.996587031	1.048701299	0.985347985	1.251968504	1.211356467	1.138983051	1.179166667	1.071770335	0.828947368	1.038461538	0.846153846	0.925619835	0.9625	1.110714286	0.949820789	1.022408964	0.76097561
Cohort	P	s-CAD	0.512820513	0.981308411	1.069767442	0.398648649	0.892966361	0.72264631	0.363945578	0.898760331	0.983486239	0.835420394	0.738963532	0.835616438	0.762677485	0.789552239	1.036951501	1.278978389	1.002739726	1.084388186	1.108856089	1.097368421	1.166407465	1.020338983	1.171568627	0.941807044	0.855325914	1.104125737	1.061151079	0.788065844	0.750649351	0.953125	0.776286353	1.114155251	1.076530612	0.912820513	1.228888889	1.165333333	1.163522013	1.296153846	1.370909091	1.246835443	1.034090909	0.929961089	0.917933131	0.969899666	1.02734375	1.084548105	1.01369863
Cohort	P	s-CAD	0.577777778	0.485436893	0.621359223	0.395522388	0.608823529	0.51843318	0.457792208	0.443564356	0.694581281	0.659574468	0.54494382	0.533604888	0.645290581	0.524637681	0.96875	0.870402802	0.724815725	0.782945736	0.889543446	0.911483254	1.004329004	0.894217207	0.667630058	1.161548732	0.841032609	1.276315789	0.459770115	0.495762712	1.325905292	1.118466899	1.554371002	1.311004785	0.962593516	0.974930362	1.544217687	0.99270073	0.811258278	1.071428571	1.230769231	1.574324324	1.078853047	1.053333333	1.109792285	0.913043478	0.609427609	0.829326923	1.044444444
Cohort	P	s-CAD	1.36	0.288288288	0.932692308	3.16969697	2.585987261	1.720095694	0.539432177	1.442413163	0.5815486	0.614035088	0.673728814	0.898876404	1.540337711	1.236363636	0.787610619	0.719723183	0.582733813	0.934156379	0.4128	1.070886076	0.873103448	0.712732919	0.601503759	0.688372093	0.74796748	0.392430279	0.841269841	0.649159664	0.533163265	0.591304348	0.661654135	0.856741573	0.713114754	1.479532164	0.992610837	1.252475248	1.395348837	0.855513308	1.265873016	0.84516129	1.794117647	1.720164609	1.881656805	1.013114754	1.176923077	1.100257069	1.462555066
Cohort	P	ACS	0.022222222	2.010309278	0.166666667	1.404109589	1.816949153	1.641337386	0.91634981	1.018348624	1.064646465	0.988023952	1.056818182	1.070731707	0.931623932	1.329181495	1.324468085	1.077731092	0.994579946	1.306930693	1.204724409	1.450819672	1.11130137	0.704861111	1.117850953	1.136439268	1.093577982	1.19665272	1.232824427	1.338983051	0.561933535	1.015817223	0.89596603	0.857142857	1.002283105	0.901069519	1.177884615	0.918032787	0.55952381	0.637065637	0.68641115	0.612676056	0.674418605	1.163793103	0.808259587	0.850993377	1.089552239	1.044502618	0.946938776
Cohort	P	ACS	2.8	0.363636364	1.4	0.863636364	0.938405797	1.089456869	0.469635628	0.54589372	0.836099585	0.945606695	0.760683761	0.82630273	1.30875576	0.822807018	0.415233415	0.872651357	0.939058172	0.739336493	0.823416507	1.214285714	1.162020906	0.994555354	1.453382084	1.035460993	0.979310345	1.629820051	0.725961538	0.925742574	1.290429043	1.024344569	0.8425	0.77486911	1.432876712	1.338709677	1.243176179	0.979487179	1.176848875	0.819607843	0.832116788	1.089171975	0.896193772	1.007782101	1.155487805	0.589171975	1.274760383	1.165789474	0.914414414
Cohort	P	ACS	2.771929825	2.426966292	0.357894737	0.96350365	1.062305296	1.067183463	0.45	1.288172043	0.924493554	1.036842105	0.918367347	1.393873085	1.254098361	0.933641975	0.80604534	1.414872798	0.901477833	0.988047809	1.341337907	1.277634961	1.424242424	1.200315457	1.679331307	1.277526395	1.297169811	1.204365079	0.858921162	1.105485232	1.14	1.087804878	0.928286853	1.457286432	1.188118812	0.979112272	0.9958159	0.846491228	0.485254692	0.522807018	1.009771987	0.339285714	0.871527778	0.741666667	0.695238095	0.788273616	0.5	0.881188119	1.015625
Cohort	P	ACS	0.235294118	1.058823529	1.482758621	0.452702703	0.834394904	0.674157303	0.876494024	0.730684327	0.78957529	0.934489403	1.084090909	1.347715736	0.908523909	0.909090909	0.6725	0.96350365	1.371921182	1.103053435	0.803786575	1.288311688	1.284578696	1.141903172	1.490533563	1.388888889	1.132075472	1.451612903	1.024193548	0.757437071	0.985795455	1.013257576	0.707317073	1.1975	0.817391304	0.752212389	1.147208122	1.096296296	1.24738676	1.19379845	1.984435798	2.218309859	1.503968254	1.217777778	1.819241983	1.837349398	1.612903226	1.625	1.907079646
Cohort	P	ACS	1.081632653	0.896907216	0.29787234	1.063492063	1.211604096	1.113702624	1.103286385	1.153477218	0.841300191	1.053435115	0.886198547	1.278606965	1.107526882	1.155482815	1.286842105	1.322067594	0.977667494	1.283185841	1.034596376	1.272727273	1.125195618	1.009569378	1.330670927	1.19568567	1.095890411	1.268792711	1.073913043	0.885209713	1.144117647	0.987868284	0.71954023	1.055248619	0.757412399	0.930232558	0.868421053	0.959036145	1.104377104	1.063432836	1.068345324	0.830508475	0.637065637	1.419230769	1.041450777	1.098214286	1.294832827	1.363013699	1.450757576
Cohort	P	ACS	0.022222222	1.278846154	0.895833333	0.1	0.626760563	0.123943662	0.478723404	0.269736842	0.323412698	0.523900574	0.468235294	0.380952381	0.983739837	0.482352941	0.302052786	0.597402597	0.8062954	0.626556017	1.097902098	1.4375	0.696825397	1.129353234	0.727868852	1.014634146	0.686746988	0.930966469	0.414225941	0.930769231	0.82208589	0.682692308	0.797674419	0.684684685	0.691099476	0.836787565	1.244094488	1.219895288	1.117647059	0.68359375	0.710037175	1.007518797	0.988636364	0.712962963	0.940140845	1.130111524	0.563829787	0.729381443	0.693023256
Cohort	P	ACS	0.536585366	1.115789474	0.827160494	0.520661157	0.765567766	0.562318841	0.316239316	0.474299065	0.626242545	0.525616698	0.668151448	0.529545455	0.491916859	0.608196721	0.696969697	0.676595745	0.527173913	1.399122807	0.804924242	0.737373737	1.119008264	0.935264055	1.081632653	1.108108108	0.936283186	0.944700461	1.056451613	0.939546599	0.843333333	1.162217659	1.302884615	1.305714286	0.974137931	1.489552239	1.23902439	1.29512894	0.872852234	1.556451613	1.29787234	0.971014493	0.796992481	0.776556777	0.717741935	1.113712375	0.625	0.803357314	0.732600733
Cohort	P	ACS	0.176470588	0.308510638	1.265306122	0.70212766	0.704268293	0.693877551	0.544554455	0.860619469	0.650283554	0.693284936	0.645631068	0.761792453	0.726708075	0.850658858	1.032345013	0.918200409	1.316176471	1.339222615	0.843859649	0.6875	0.691642651	1.097674419	1.150769231	1.08683068	1	0.955555556	0.7	0.630952381	0.375394322	0.571171171	0.708542714	1.008356546	0.750642674	0.760932945	1.282296651	1.158176944	1.508250825	0.735074627	0.637931034	1.112676056	1.028673835	1.187234043	0.815249267	0.520504732	0.761006289	0.83919598	0.536170213
Cohort	P	ACS	0.134615385	0.98019802	0.568627451	0.926380368	0.855799373	0.889189189	0.529644269	0.712153518	0.816176471	0.737793852	0.673202614	0.830434783	0.954935622	0.88976378	0.933503836	1.079429735	1.023684211	1.032407407	0.998194946	1.012254902	0.925581395	1.008650519	1.138279933	1.177391304	1.012280702	0.986631016	0.96969697	1.037783375	1.148387097	1.118473896	1.344086022	0.973474801	1.361445783	1.327645051	1.521410579	1.47632312	1.127795527	1.070895522	1.478873239	1.01369863	1.30075188	0.751879699	0.994666667	0.88856305	0.860544218	1.042654028	0.918454936
Cohort	P	ACS	0.470588235	1.174311927	0.613445378	0.7	0.973293769	0.916216216	0.836575875	0.873706004	0.855421687	0.840445269	0.726546906	0.920600858	0.880239521	0.890432099	0.817757009	1.040307102	0.963636364	1.051162791	1.05061082	1.604046243	1.186688312	1.052718287	1.157243816	1.281034483	0.880217786	1.111979167	0.7	0.818639798	0.975232198	0.906313646	0.811369509	0.829787234	0.95942029	1.10543131	1.023419204	1.051282051	1.048780488	1.161971831	1.268551237	1.125	1.02970297	1.069958848	1.139534884	1.12345679	1.126582278	1.109489051	1.050925926
Cohort	P	ACS	0.066666667	0.19	0.322916667	1.077464789	0.824773414	1.382022472	0.796680498	0.804621849	0.844020797	0.998095238	0.812917595	0.297968397	0.947046843	0.985915493	0.734793187	0.831215971	1.185096154	1.37254902	1.061120543	2.538647343	1.426584235	1.801666667	1.847723705	1.890322581	1.325301205	2.127232143	0.962616822	1.520833333	1.700534759	1.585106383	1.324455206	0.569920844	1.019178082	0.737891738	1.068181818	0.972151899	0.845425868	0.444444444	0.831210191	0.563636364	0.671586716	0.403636364	0.391752577	0.598290598	0.67826087	0.625514403	0.532
Cohort	P	ACS	0.153846154	0.747572816	0.322222222	0.918699187	0.78807947	0.642011834	0.350393701	0.632653061	0.579381443	0.722330097	0.78516624	1.033018868	0.909297052	1.067340067	1.036855037	1.399621212	0.979545455	1.235955056	1.013536379	0.752860412	1.290423862	0.823248408	0.825806452	1.029141104	0.705047319	0.594646272	0.807228916	0.802521008	0.578512397	0.752688172	0.545842217	0.85	0.869976359	1	1.10022779	1.98630137	2.49025974	2.451298701	2.111842105	0.875675676	2.444444444	2.067729084	1.329341317	0.948630137	1.411552347	1.021917808	0.875576037
Cohort	P	ACS	0.833333333	1.0375	0.62195122	0.857142857	1.021126761	0.933333333	0.84729064	0.822815534	0.728952772	0.80876494	1.035135135	0.919315403	1.048899756	1.068610635	0.961748634	0.960784314	1.366666667	1.418719212	1.309677419	1.532786885	1.324902724	1.382409178	1.300556586	1.3	1.44212963	1.30877193	1.479289941	1.008498584	1.15	1.308056872	1.022508039	1.045454545	1.134099617	1.466101695	1.913432836	2.032467532	2.25	2.673267327	1.557377049	2.132231405	2.285714286	1	1.22392638	1.108108108	1.300699301	1.015384615	0.990338164
Cohort	P	ACS	0.2	1.663366337	0.303921569	0.593582888	0.876847291	0.707910751	0.565916399	0.701694915	0.562594268	0.624815362	0.819923372	0.700193424	0.710526316	1.075933076	0.838636364	1.253833049	1.283446712	0.953571429	0.784370478	1.218142549	0.996163683	0.744594595	1.174863388	0.767217631	0.731571627	0.884030418	0.846428571	0.865671642	0.72899729	0.783919598	0.86741573	0.664935065	0.639473684	0.707246377	0.763043478	0.834437086	1.090322581	1.325581395	1.050955414	1.167785235	0.982638889	0.564853556	1.144475921	0.877492877	0.871559633	1.111111111	0.704845815
Cohort	P	ACS	0.3	0.735632184	0.012658228	0.409448819	1.060897436	0.83974359	2.181467181	2.217391304	2.67887931	3.813207547	4.258064516	3.860730594	3.293598234	3.455759599	3.496103896	1.083511777	0.983606557	0.595744681	1.040139616	0.778337531	0.692194404	0.536209553	0.658841941	0.738988581	0.602825746	0.624229979	0.815384615	0.507246377	0.887399464	0.608910891	0.745882353	0.316326531	0.821138211	0.626404494	0.743648961	0.867231638	0.971518987	0.881918819	0.8996139	0.727848101	0.511029412	0.750943396	0.68452381	0.73964497	0.774086379	0.684454756	0.519230769
Cohort	P	ACS	0.236842105	0.73255814	0.609756098	0.663865546	0.910543131	0.855907781	0.581632653	0.905569007	0.854251012	0.73605948	0.766509434	0.870646766	1.090243902	0.946459413	0.880636605	1.088408644	1.449567723	1.28125	1.126506024	1.305483029	1.31965812	1.150735294	1.355285962	1.307414105	1.050847458	1.23943662	0.819004525	1.034210526	0.951768489	0.995876289	1.018716578	1.009230769	0.729032258	0.993174061	0.984654731	0.971751412	0.926315789	1.020325203	1.217391304	1.373015873	1.181415929	1.033472803	1.345565749	1.122033898	1.164233577	1.223650386	1.013761468
Ctrl	NA	NA	0.64	0.373333333	0.653846154	0.862385321	0.84375	0.60625	0.666666667	0.754216867	0.961783439	0.832684825	1.014084507	1	1.092417062	1.062883436	0.912442396	0.747916667	1.008356546	1.069498069	0.956124314	1.005633803	0.853810264	0.863636364	0.928571429	0.768134715	0.705511811	0.656880734	0.775075988	0.788968825	0.624390244	0.680263158	0.697508897	0.91283293	1.068493151	1.038135593	0.664451827	0.744510978	1.593264249	0.725	1.453757225	0.795454545	0.781045752	0.740484429	1.552380952	1.628158845	0.50310559	0.472093023	0.7
Ctrl	NA	NA	0.838709677	0.928571429	0.358024691	0.858490566	0.935361217	0.851211073	0.577114428	0.921965318	0.671497585	0.804545455	0.841040462	0.78470255	0.89516129	0.894117647	0.862804878	0.796296296	0.967625899	0.600985222	0.876513317	1.085910653	0.869757174	1.081447964	1.037280702	1.087837838	0.982323232	1.024096386	0.797546012	0.887272727	0.730769231	0.774011299	0.915929204	0.886255924	0.871428571	0.90430622	0.836879433	0.929078014	0.820895522	1.153005464	1.215246637	0.898989899	0.836448598	0.879807692	0.932075472	0.987288136	0.964125561	0.917460317	0.963414634
Ctrl	NA	NA	0.404255319	0.814285714	0.767123288	0.760683761	0.790441176	0.820069204	0.881656805	0.741758242	0.698823529	0.756578947	0.767313019	0.847826087	1.173684211	1.115646259	1.605678233	1.269585253	1.291793313	0.731707317	0.966942149	1.376	1.003558719	1.100529101	1.428571429	0.899339934	0.907692308	1.138539043	0.459259259	0.509803922	1.182098765	0.956140351	0.672093023	0.75	0.64756447	0.770149254	0.833746898	1	0.964630225	1.117408907	0.929460581	1.108843537	1.01010101	0.97706422	1.081560284	1.147727273	0.718367347	1.279279279	1.01744186
Ctrl	NA	NA	2	1.246753247	0.588888889	1.053571429	1.423913043	1.394736842	0.980952381	1.163101604	1.011737089	1.066666667	0.901315789	0.876790831	0.82967033	0.80418251	1.103448276	0.915662651	1	0.715909091	0.84375	1.065934066	0.991631799	0.817582418	0.944798301	0.898089172	0.907090465	0.734693878	0.662576687	0.703448276	0.518382353	0.850666667	0.848979592	0.855371901	0.953051643	0.764976959	0.757679181	0.676579926	0.965174129	0.987951807	0.837209302	0.76	0.873684211	0.582089552	0.770992366	0.886075949	0.825242718	0.864864865	0.734567901
Ctrl	NA	NA	1.586206897	0.953125	1.015625	0.627906977	0.761061947	0.818584071	0.796178344	0.896428571	0.891364903	0.871657754	0.634868421	0.794117647	0.771117166	0.661885246	0.632867133	0.942028986	0.85915493	0.626506024	0.947368421	1	0.972222222	1.013850416	1.045112782	1.007317073	1.005681818	1.077220077	0.919354839	0.741803279	1.083333333	0.888888889	0.753036437	0.986111111	0.846491228	1.016129032	0.963636364	1.169811321	1	1.3125	1.235955056	1.234567901	1.316384181	1.135802469	1.18018018	1.034313725	0.902702703	1.066666667	1.06547619
Ctrl	NA	NA	0.833333333	1.238095238	0.422222222	1.225	0.846153846	0.73015873	0.487804878	0.72	0.590243902	0.748837209	0.746987952	0.502673797	0.580645161	0.832653061	0.874172185	0.841121495	0.877300613	1.1375	0.959798995	0.772413793	0.938325991	1.066666667	0.995652174	0.928888889	1	1.14953271	0.761904762	0.935185185	0.699029126	1.064935065	1.039215686	1.275862069	1.511904762	1.413793103	1.096551724	1.059701493	0.936842105	1.1875	1.43877551	0.814814815	0.789473684	0.673469388	0.664	0.954954955	1.172839506	0.899280576	1.169014085
Ctrl	NA	NA	0.942307692	1.898876404	0.37755102	0.805031447	1.28807947	1.115902965	0.835390947	1.059210526	0.930841121	0.793706294	1.250544662	0.662447257	1.35426009	0.872909699	1.336470588	1.293650794	1.229551451	1.075268817	1.386454183	1.050531915	1.228769497	1.307407407	0.89100346	0.822878229	0.894736842	1.135638298	0.927777778	0.725067385	1.597864769	1.004319654	0.770149254	0.772151899	0.870848708	1.565217391	0.994428969	0.634831461	1.155102041	1.404761905	1.254545455	1.234782609	0.627737226	1.116981132	0.740634006	0.698051948	1.051051051	1.135064935	1.19138756
Ctrl	NA	NA	0.195121951	1.789473684	0.012658228	0.897810219	1.440789474	0.466049383	1.640394089	1.214634146	0.814196242	0.32421875	0.920353982	0.802850356	0.824561404	0.658374793	0.734015345	0.437113402	1.088541667	1.235849057	1	0.979885057	1.015490534	0.536398467	0.835845896	0.942206655	0.711198428	0.491525424	0.747787611	0.283251232	0.534810127	0.54296875	0.60371517	0.6	0.565495208	1.02173913	0.807197943	0.47752809	0.373702422	1.520547945	0.645756458	0.892307692	0.723735409	0.934108527	0.890666667	0.625344353	1.209836066	1.184331797	0.579399142
Ctrl	NA	NA	1.717391304	1.693069307	0.99009901	1.141891892	1.039393939	1.163538874	0.90625	0.997929607	0.944656489	0.924770642	0.820512821	1.166666667	1.118677043	1.253393665	1.254196643	1.129151292	1.804511278	1.993333333	1.263399694	1.446043165	1.353956835	1.155963303	1.347025496	0.998577525	0.80245023	1.026030369	0.693950178	0.80125523	0.844011142	0.939698492	0.767391304	1.007874016	0.650385604	0.710106383	0.754385965	0.736263736	0.520114943	0.68359375	0.738515901	0.37012987	0.389057751	0.420138889	0.630555556	0.463343109	0.325648415	0.460869565	0.604395604
[truncated: 129 more columns]
