# Supplementary material for: Antibody response to oral biofilm is a biomarker for acute coronary syndrome in periodontal disease
Source: Commun Biol. 2022 Mar 4;5:205. doi: 10.1038/s42003-022-03122-4 (PMC8897497; doi:10.1038/s42003-022-03122-4)
Supplement: Supplementary file 7 — Supplementary Data 5 [file 42003_2022_3122_MOESM7_ESM.txt]

DotBlot	Group
3.757744909	MVA+
2.687692188	MVA+
2.501982603	MVA+
2.438773851	MVA+
2.156765479	MVA+
2.07356626	MVA+
2.05283123	MVA+
2.007736309	MVA+
1.969311844	MVA+
1.795469607	MVA+
1.781760982	MVA+
1.770370749	MVA+
1.744547182	MVA+
1.639818573	MVA+
1.563420399	MVA+
1.553173933	MVA+
1.499432715	MVA+
1.478970829	MVA+
1.40744735	MVA+
1.398024567	MVA-
1.369372701	MVA+
1.331266186	MVA+
1.233635214	MVA-
1.218729753	MVA-
1.200360835	MVA+
1.185111926	MVA-
1.182713346	MVA-
1.179054829	MVA-
1.115255468	MVA-
1.082200178	MVA-
1.078835778	MVA-
1.07677497	MVA-
1.070555561	MVA-
1.06860488	MVA-
1.06709729	MVA-
1.040430054	MVA-
1.0345551	MVA-
1.034444293	MVA-
1.024782427	MVA-
1.01710008	MVA-
1.016811094	MVA-
1.010066466	MVA-
1.008976937	MVA-
1.008438349	MVA-
1.004908437	MVA-
0.996467278	MVA-
0.992836877	MVA-
0.987937881	MVA-
0.967893002	MVA-
0.966890768	MVA-
0.951641787	MVA-
0.943050959	MVA-
0.929216259	MVA-
0.878265182	MVA-
