# Supplementary material for: Antibody response to oral biofilm is a biomarker for acute coronary syndrome in periodontal disease
Source: Commun Biol. 2022 Mar 4;5:205. doi: 10.1038/s42003-022-03122-4 (PMC8897497; doi:10.1038/s42003-022-03122-4)
Supplement: Supplementary file 8 — Supplementary Data 6 [file 42003_2022_3122_MOESM8_ESM.txt]

Abundance	Group
33526	H
30135	H
38391	H
34155	H
37731	H
28351	H
45400	H
33850	H
33758	H
31578	H
51773	H
44853	H
30102	H
31482	H
34426	H
24905	H
43200	H
33210	H
34436	H
31550	H
36007	H
32700	G
34813	G
33263	G
31398	G
29847	G
34138	G
39666	G
86713	G
32904	G
33184	G
67791	G
32282	G
28518	G
34459	G
35941	G
35032	G
39692	G
95548	G
125646	G
43935	G
33331	G
36092	G
55126	G
36448	G
34751	G
37280	G
62773	G
33941	P
34290	P
51669	P
72530	P
199971	P
52429	P
36320	P
31123	P
34313	P
26113	P
142046	P
150607	P
107809	P
36443	P
102740	P
37576	P
36224	P
30752	P
34847	P
74512	P
54527	P
33098	P
33815	P
38178	P
36628	P
32084	P
90445	P
35178	P
31857	P
41174	P
34807	P
74085	P
33505	P
36527	P
40656	P
34011	P
30270	P
32662	P
33525	P
35367	P
42176	P
33476	P
36684	P
40219	P
32375	P
111675	P
33749	P
31441	P
