# Supplementary material for: Antibody response to oral biofilm is a biomarker for acute coronary syndrome in periodontal disease
Source: Commun Biol. 2022 Mar 4;5:205. doi: 10.1038/s42003-022-03122-4 (PMC8897497; doi:10.1038/s42003-022-03122-4)
Supplement: Supplementary file 9 — Supplementary Data 7 [file 42003_2022_3122_MOESM9_ESM.txt]

PD	CAD	EpitopeC	EpitopeB	EpitopeA	EpitopeE
H	no-CAD	9731	2915	33526	755
H	no-CAD	10333	3478	30135	189
H	no-CAD	16308	3057	38391	262
H	no-CAD	15317	3768	34155	559
H	no-CAD	15793	4434	37731	435
H	no-CAD	10031	2549	28351	283
H	no-CAD	19796	3472	45400	462
H	s-CAD	12248	11132	33850	319
H	s-CAD	13551	2645	33758	9445
H	s-CAD	11995	3005	31578	399
H	s-CAD	28214	3912	51773	378
H	s-CAD	20523	4163	44853	48650
H	s-CAD	9370	2314	30102	215
H	s-CAD	12305	2634	31482	513
H	ACS	11735	2624	34426	127
H	ACS	8492	2538	24905	233
H	ACS	103884	2577	43200	241
H	ACS	23692	2979	33210	395
H	ACS	27968	2530	34436	145
H	ACS	36150	3600	31550	345
H	ACS	28562	3148	36007	224
G	no-CAD	22769	2287	32700	452
G	no-CAD	10519	3150	34813	255
G	no-CAD	10780	3719	33263	302
G	no-CAD	14161	3285	31398	18174
G	no-CAD	10479	2665	29847	466
G	no-CAD	9508	2628	34138	5266
G	no-CAD	12511	2641	39666	519
G	no-CAD	12520	2736	86713	18425
G	no-CAD	11853	3318	32904	210
G	s-CAD	11666	3551	33184	279
G	s-CAD	30040	4021	67791	341
G	s-CAD	11824	3664	32282	330
G	s-CAD	13512	7226	28518	329
G	s-CAD	12987	3757	34459	330
G	s-CAD	10543	4340	35941	12079
G	s-CAD	24377	4321	35032	303
G	s-CAD	11300	2360	39692	233
G	s-CAD	16619	3288	95548	443
G	ACS	10557	2853	125646	389
G	ACS	13143	3080	43935	1056
G	ACS	23388	5183	33331	202
G	ACS	15247	8732	36092	142
G	ACS	12898	5176	55126	854
G	ACS	10909	3312	36448	246
G	ACS	15497	3582	34751	3451
G	ACS	17259	2584	37280	285
G	ACS	19029	4132	62773	485
P	no-CAD	11463	3245	33941	257
P	no-CAD	11240	3368	34290	216
P	no-CAD	9904	2974	51669	5359
P	no-CAD	18290	6323	72530	1817
P	no-CAD	25524	3538	199971	1876
P	no-CAD	11142	2802	52429	279
P	no-CAD	18125	3615	36320	2384
P	no-CAD	11427	2717	31123	413
P	no-CAD	13432	3231	34313	278
P	no-CAD	7905	1829	26113	252
P	no-CAD	20604	86920	142046	451
P	no-CAD	15611	2282	150607	8243
P	no-CAD	10173	5258	107809	20294
P	no-CAD	10683	4040	36443	3947
P	no-CAD	11318	8346	102740	243
P	no-CAD	15955	2969	37576	608
P	s-CAD	18148	3036	36224	222
P	s-CAD	11637	3333	30752	287
P	s-CAD	12673	15902	34847	158
P	s-CAD	11332	2861	74512	188
P	s-CAD	9588	2663	54527	435
P	s-CAD	13872	2953	33098	378
P	s-CAD	9802	2814	33815	292
P	s-CAD	11432	2512	38178	266
P	s-CAD	10034	2572	36628	2308
P	s-CAD	11834	11064	32084	338
P	s-CAD	14931	12935	90445	255
P	s-CAD	14168	3111	35178	255
P	s-CAD	8544	2085	31857	255
P	s-CAD	11314	23432	41174	688
P	s-CAD	10513	6609	34807	325
P	s-CAD	8893	3948	74085	559
P	ACS	11105	20390	33505	313
P	ACS	10080	2646	36527	197
P	ACS	12089	3612	40656	831
P	ACS	12554	5421	34011	160
P	ACS	10330	3188	30270	607
P	ACS	13505	22916	32662	196
P	ACS	19842	7425	33525	177
P	ACS	17287	3790	35367	230
P	ACS	9467	2867	42176	282
P	ACS	9360	2910	33476	250
P	ACS	10365	2524	36684	350
P	ACS	13294	3591	40219	558
P	ACS	10375	3067	32375	409
P	ACS	11336	5246	111675	275
P	ACS	12038	39413	33749	226
P	ACS	11960	3120	31441	254
